# Supplementary material for: Vitamin C increases 5-hydroxymethylcytosine level and inhibits the growth of bladder cancer
Source: Clin Epigenetics. 2018 Jul 13;10:94. doi: 10.1186/s13148-018-0527-7 (PMC6045833; doi:10.1186/s13148-018-0527-7)
Supplement: Supplementary file 3 — Table S1. List of differential expression genes in vitamin C treated and control T24 cells. (XLSX 224 kb) [file 13148_2018_527_MOESM3_ESM.xlsx]

## Sheet: VCvsControl_DEG_ALL
List of differential expression genes in vitamin C treated and control T24 cells
ID	VC_1	VC_2	Control1	Control2	log2FoldChange	pvalue	padj	GeneName	Chrom	Strand	Start	End	GeneLength	GeneType	GeneDescription
ENSG00000169429	52138.6	54886.7	26450.1	26084.6	1.00124	2.35759e-209	2.60325e-205	CXCL8	chr4	+	73740506	73743716	2274	protein_coding	chemokine_(C-X-C_motif)_ligand_8
ENSG00000187134	15918.5	17557.5	6810.41	6670.05	1.24745	2.06075e-167	1.13774e-163	AKR1C1	chr10	+	4963253	5107522	8834	protein_coding	aldo-keto_reductase_family_1_member_C1
ENSG00000105835	16098.5	17412.6	7507.47	7477.46	1.11202	3.04982e-154	1.12254e-150	NAMPT	chr7	-	106248285	106286326	9049	protein_coding	nicotinamide_phosphoribosyltransferase
ENSG00000210082	98148.7	99393.7	60879.1	61430.2	0.680348	1.80544e-145	4.98391e-142	MT-RNR2	chrMT	+	1671	3229	1559	Mt_rRNA	mitochondrially_encoded_16S_RNA
ENSG00000115008	7093.62	7623.23	3459.4	3383.4	1.03749	5.53269e-96	1.22184e-92	IL1A	chr2	-	112773915	112784590	2124	protein_coding	interleukin_1_alpha
ENSG00000070669	2575.11	2691.82	991.383	964.383	1.25298	9.84426e-75	1.81167e-71	ASNS	chr7	-	97852118	97872542	4455	protein_coding	asparagine_synthetase_(glutamine-hydrolyzing)
ENSG00000211459	20823.4	21772.4	13654.6	13729.3	0.618865	1.33031e-69	2.09848e-66	MT-RNR1	chrMT	+	648	1601	954	Mt_rRNA	mitochondrially_encoded_12S_RNA
ENSG00000124882	2989.93	3063.78	1211.14	1317.02	1.11985	3.37579e-65	4.65943e-62	EREG	chr4	+	74365143	74388751	5717	protein_coding	epiregulin
ENSG00000151012	24760.4	24781.4	17245.3	16934.2	0.522883	2.72786e-61	3.34678e-58	SLC7A11	chr4	-	138164097	138242349	9645	protein_coding	solute_carrier_family_7_(anionic_amino_acid_transporter_light_chain_xc-_system)_member_11
ENSG00000197632	6836.02	7107.38	3853.17	4015.57	0.780237	2.25231e-60	2.487e-57	SERPINB2	chr18	+	63871692	63903890	2748	protein_coding	serpin_peptidase_inhibitor_clade_B_(ovalbumin)_member_2
ENSG00000125538	21509.1	23853.4	14106.1	13668	0.675763	9.28703e-55	9.32249e-52	IL1B	chr2	-	112829751	112836903	3096	protein_coding	interleukin_1_beta
ENSG00000168209	1378.95	1809.88	431.555	458.001	1.33651	4.95545e-47	4.55984e-44	DDIT4	chr10	+	72273920	72276036	2058	protein_coding	DNA_damage_inducible_transcript_4
ENSG00000087074	7530.23	8591.31	4457.74	4535.93	0.779821	3.27866e-46	2.78484e-43	PPP1R15A	chr19	+	48872392	48876057	3093	protein_coding	protein_phosphatase_1_regulatory_subunit_15A
ENSG00000125148	28638.7	28989.4	20527.7	21341.1	0.449573	1.49946e-43	1.18264e-40	MT2A	chr16	+	56608199	56609497	1299	protein_coding	metallothionein_2A
ENSG00000115963	7884.43	8076.44	5094.14	5276.69	0.593352	1.40055e-41	1.03099e-38	RND3	chr2	-	150468195	150539011	3594	protein_coding	Rho_family_GTPase_3
ENSG00000163735	1637.5	1807.92	767.651	770.861	0.964856	8.79483e-35	6.06953e-32	CXCL5	chr4	-	73995642	73998779	2538	protein_coding	chemokine_(C-X-C_motif)_ligand_5
ENSG00000105825	9429.12	9870.66	6695.07	6689.4	0.506056	6.53507e-34	4.24472e-31	TFPI2	chr7	-	93885397	93890991	2663	protein_coding	tissue_factor_pathway_inhibitor_2
ENSG00000069431	2649.93	2871.93	1427.91	1526.67	0.796876	1.73561e-32	1.0647e-29	ABCC9	chr12	-	21797401	21941402	11421	protein_coding	ATP_binding_cassette_subfamily_C_member_9
ENSG00000081041	2647.09	2851.37	1504.48	1510.54	0.771519	3.46188e-32	2.0119e-29	CXCL2	chr4	-	74097035	74099293	1500	protein_coding	chemokine_(C-X-C_motif)_ligand_2
ENSG00000128272	15479.1	16380.9	11746.4	11781.2	0.422441	8.24817e-29	4.55382e-26	ATF4	chr22	+	39519695	39522685	2514	protein_coding	activating_transcription_factor_4
ENSG00000134333	32671.4	32166.7	40400.1	41973.8	-0.337518	1.25562e-27	6.60216e-25	LDHA	chr11	+	18394388	18408425	6210	protein_coding	lactate_dehydrogenase_A
ENSG00000169715	15189.3	15175	11100.1	11695.2	0.400028	1.56893e-26	7.87462e-24	MT1E	chr16	+	56625475	56627112	1052	protein_coding	metallothionein_1E
ENSG00000099194	6013.95	5690.02	8168.72	8308.53	-0.47021	1.84228e-26	8.84455e-24	SCD	chr10	+	100347124	100364834	5362	protein_coding	stearoyl-CoA_desaturase_(delta-9-desaturase)
ENSG00000166750	3728.65	4012.28	2453.1	2438.37	0.607311	5.12503e-26	2.35794e-23	SLFN5	chr17	+	35243036	35273655	10709	protein_coding	schlafen_family_member_5
ENSG00000075618	10631.9	11468.1	14872.7	15624.7	-0.444683	9.06218e-26	4.00258e-23	FSCN1	chr7	+	5592823	5606655	3692	protein_coding	fascin_actin-bundling_protein_1
ENSG00000115414	25298.4	23220.1	32722.6	32036.4	-0.401998	1.04576e-25	4.44125e-23	FN1	chr2	-	215360440	215436172	17315	protein_coding	fibronectin_1
ENSG00000156510	882.678	958.288	381.837	351.564	0.965741	2.1271e-25	8.69904e-23	HKDC1	chr10	+	69220303	69267559	4259	protein_coding	hexokinase_domain_containing_1
ENSG00000198959	24626.9	25471.5	31346.4	32454.7	-0.339976	3.6492e-25	1.43909e-22	TGM2	chr20	-	38127387	38166578	8036	protein_coding	transglutaminase_2
ENSG00000178726	3715.39	5062.58	841.234	883.749	1.07504	7.24008e-25	2.75672e-22	THBD	chr20	-	23045633	23049741	4109	protein_coding	thrombomodulin
ENSG00000128165	483.01	694	150.149	125.789	1.06959	1.21695e-24	4.47918e-22	ADM2	chr22	+	50481556	50486440	4276	protein_coding	adrenomedullin_2
ENSG00000163661	5875.68	6457.43	3994.37	4206.95	0.547321	1.29991e-24	4.63019e-22	PTX3	chr3	+	157436789	157443628	1940	protein_coding	pentraxin_3
ENSG00000106366	37245.8	37446.6	46131.6	49106.1	-0.341312	1.71932e-24	5.93273e-22	SERPINE1	chr7	+	101127089	101139266	3190	protein_coding	serpin_peptidase_inhibitor_clade_E_(nexin_plasminogen_activator_inhibitor_type_1)_member_1
ENSG00000108342	10657.5	11649.2	8003.65	8048.35	0.451708	7.21838e-24	2.41531e-21	CSF3	chr17	+	40015361	40017813	2220	protein_coding	colony_stimulating_factor_3
ENSG00000171658	1216.05	1341.99	617.501	613.894	0.838528	2.31396e-23	7.51492e-21	RP11-443P15.2	chr3	+	185959943	185980872	2628	transcribed_unprocessed_pseudogene	NA
ENSG00000065911	4950.38	5141.86	3378.86	3541.45	0.509398	3.45919e-23	1.09132e-20	MTHFD2	chr2	+	74198562	74217565	4870	protein_coding	methylenetetrahydrofolate_dehydrogenase_(NADP+_dependent)_2_methenyltetrahydrofolate_cyclohydrolase
ENSG00000130066	2967.2	2845.5	1762.02	1859.96	0.615133	6.97084e-23	2.13811e-20	SAT1	chrX	+	23783173	23786226	2498	protein_coding	spermidine/spermine_N1-acetyltransferase_1
ENSG00000198431	129667	129220	107296	109182	0.254074	1.25919e-22	3.75783e-20	TXNRD1	chr12	+	104215779	104350305	6708	protein_coding	thioredoxin_reductase_1
ENSG00000116133	25844.8	25151.4	31299.7	31878.4	-0.301996	2.41113e-22	7.00623e-20	DHCR24	chr1	-	54849633	54887218	4250	protein_coding	24-dehydrocholesterol_reductase
ENSG00000130513	282.23	339.659	51.707	60.2067	0.997694	5.98227e-22	1.69375e-19	GDF15	chr19	+	18374731	18389176	2087	protein_coding	growth_differentiation_factor_15
ENSG00000265972	1016.22	1260.75	491.217	503.156	0.875665	2.35789e-21	6.50896e-19	TXNIP	chr1	-	145992435	145996600	3625	protein_coding	thioredoxin_interacting_protein
ENSG00000135069	8390.17	8535.51	6408.69	6367.94	0.389307	2.77444e-21	7.47203e-19	PSAT1	chr9	+	78297143	78330093	2188	protein_coding	phosphoserine_aminotransferase_1
ENSG00000198363	35596.9	34643.2	28810.8	28648.7	0.283602	5.07757e-21	1.33492e-18	ASPH	chr8	-	61500556	61714640	20047	protein_coding	aspartate_beta-hydroxylase
ENSG00000163395	48786.9	50360.5	40720.3	38381.8	0.316982	8.22826e-21	2.11294e-18	IGFN1	chr1	+	201190825	201228952	12116	protein_coding	immunoglobulin-like_and_fibronectin_type_III_domain_containing_1
ENSG00000150991	27636.7	30072	22124.7	22547.4	0.356342	2.74628e-20	6.7651e-18	UBC	chr12	-	124911604	124917368	3898	protein_coding	ubiquitin_C
ENSG00000118564	2542.91	2569.46	1655.62	1578.28	0.591054	2.75701e-20	6.7651e-18	FBXL5	chr4	-	15604539	15681679	4573	protein_coding	F-box_and_leucine-rich_repeat_protein_5
ENSG00000171314	32427	32735.5	39040.8	40393.3	-0.279505	3.57746e-20	8.58745e-18	PGAM1	chr10	+	97426160	97433441	2568	protein_coding	phosphoglycerate_mutase_1
ENSG00000227234	790.811	943.605	357.972	371.992	0.874993	4.89691e-20	1.15046e-17	SPANXB1	chrX	+	141002591	141003706	469	protein_coding	SPANX_family_member_B1
ENSG00000136244	702.733	738.048	281.406	310.71	0.88059	8.65965e-20	1.99208e-17	IL6	chr7	+	22725884	22732002	2069	protein_coding	interleukin_6
ENSG00000198380	5600.08	5645.97	4046.08	4154.27	0.43105	9.05912e-20	2.04145e-17	GFPT1	chr2	-	69319769	69387254	8866	protein_coding	glutamine--fructose-6-phosphate_transaminase_1
ENSG00000166897	5087.71	5099.77	6793.51	6778.63	-0.394847	1.88063e-19	4.15317e-17	ELFN2	chr22	-	37367960	37427470	8782	protein_coding	extracellular_leucine-rich_repeat_and_fibronectin_type_III_domain_containing_2
ENSG00000150938	16527.5	16056	20008.6	20334.8	-0.299981	3.62371e-19	7.84569e-17	CRIM1	chr2	+	36355926	36551135	7122	protein_coding	cysteine_rich_transmembrane_BMP_regulator_1_(chordin-like)
ENSG00000108846	2572.27	2770.13	1670.54	1732.02	0.580411	4.0768e-19	8.65693e-17	ABCC3	chr17	+	50634777	50692252	9614	protein_coding	ATP_binding_cassette_subfamily_C_member_3
ENSG00000005884	36552.5	36695.9	43911.2	43491.8	-0.250216	5.32965e-19	1.11038e-16	ITGA3	chr17	+	50055968	50090481	9802	protein_coding	integrin_subunit_alpha_3
ENSG00000101255	4901.13	5829.01	2507.79	2391.07	0.82539	5.58393e-19	1.14181e-16	TRIB3	chr20	+	362835	397559	3434	protein_coding	tribbles_pseudokinase_3
ENSG00000185551	7800.14	7495.98	9806.44	10047	-0.36118	8.08685e-19	1.62354e-16	NR2F2	chr15	+	96325938	96340263	6459	protein_coding	nuclear_receptor_subfamily_2_group_F_member_2
ENSG00000113140	6031	5949.41	7772.96	7874.18	-0.368918	1.56753e-18	3.09083e-16	SPARC	chr5	-	151661096	151687165	4831	protein_coding	secreted_protein_acidic_cysteine-rich_(osteonectin)
ENSG00000144802	2360.12	2535.2	1515.41	1586.88	0.581978	3.25185e-18	6.29946e-16	NFKBIZ	chr3	+	101827991	101861022	5902	protein_coding	nuclear_factor_of_kappa_light_polypeptide_gene_enhancer_in_B-cells_inhibitor_zeta
ENSG00000183691	1646.02	1729.62	2531.66	2768.43	-0.576656	3.50742e-18	6.67741e-16	NOG	chr17	+	56593699	56595590	1892	protein_coding	noggin
ENSG00000167996	15427.9	16860.6	12560.8	11960.7	0.378731	3.59306e-18	6.7245e-16	FTH1	chr11	-	61959718	61967660	2030	protein_coding	ferritin_heavy_polypeptide_1
ENSG00000163734	1203.74	1613.13	640.372	668.725	0.805211	4.13101e-18	7.60243e-16	CXCL3	chr4	-	74036589	74038807	2219	protein_coding	chemokine_(C-X-C_motif)_ligand_3
ENSG00000134871	6631.45	6637.54	8504.82	8512.8	-0.344954	1.61836e-17	2.9295e-15	COL4A2	chr13	+	110305812	110513027	8706	protein_coding	collagen_type_IV_alpha_2
ENSG00000135047	6840.75	7187.65	5275.11	5310.02	0.386137	1.71961e-17	3.05443e-15	CTSL	chr9	+	87725519	87731393	2366	protein_coding	cathepsin_L
ENSG00000135480	19560	18701.8	23562.5	25824.4	-0.352966	1.7427e-17	3.05443e-15	KRT7	chr12	+	52232520	52252186	4093	protein_coding	keratin_7_type_II
ENSG00000108448	4379.29	4458.63	3073.59	3253.31	0.44912	2.52101e-17	4.34953e-15	TRIM16L	chr17	+	18697998	18736118	4329	protein_coding	tripartite_motif_containing_16-like
ENSG00000130766	1422.51	1708.08	869.076	817.091	0.710293	3.03994e-17	5.16415e-15	SESN2	chr1	+	28259527	28282491	3453	protein_coding	sestrin_2
ENSG00000173812	15087	15769.2	11770.3	12512.3	0.332553	1.07411e-16	1.79702e-14	EIF1	chr17	+	41688885	41692668	3623	protein_coding	eukaryotic_translation_initiation_factor_1
ENSG00000169710	22182.5	23149.6	27289.4	27855.3	-0.275368	1.10041e-16	1.81353e-14	FASN	chr17	-	82078333	82098332	9067	protein_coding	fatty_acid_synthase
ENSG00000100889	1814.6	2026.21	1197.22	1093.4	0.628386	1.23623e-16	2.00741e-14	PCK2	chr14	+	24094053	24110598	4189	protein_coding	phosphoenolpyruvate_carboxykinase_2_(mitochondrial)
ENSG00000106105	7379.64	7258.12	5689.76	5655.13	0.351523	2.19434e-16	3.51159e-14	GARS	chr7	+	30594681	30634033	4152	protein_coding	glycyl-tRNA_synthetase
ENSG00000140961	2689.7	3109.79	1718.27	1906.19	0.586544	2.36989e-16	3.73833e-14	OSGIN1	chr16	+	83948282	83966332	3460	protein_coding	oxidative_stress_induced_growth_inhibitor_1
ENSG00000183696	1571.2	1895.04	984.423	974.059	0.667818	3.10225e-16	4.82465e-14	UPP1	chr7	+	48088628	48108733	4577	protein_coding	uridine_phosphorylase_1
ENSG00000076706	4942.81	4821.78	6323.18	6414.17	-0.364493	7.17598e-16	1.10052e-13	MCAM	chr11	-	119308529	119321521	7422	protein_coding	melanoma_cell_adhesion_molecule
ENSG00000177469	40996.2	40899	47751.5	50000.6	-0.249564	7.55565e-16	1.14287e-13	PTRF	chr17	-	42402452	42423517	3828	protein_coding	polymerase_I_and_transcript_release_factor
ENSG00000158710	8058.7	8149.85	10025.2	10317.9	-0.315718	8.5971e-16	1.28283e-13	TAGLN2	chr1	-	159918107	159925732	2487	protein_coding	transgelin_2
ENSG00000142657	21192.8	22794.3	17427.3	17885.7	0.305831	1.56819e-15	2.30879e-13	PGD	chr1	+	10398592	10420144	2966	protein_coding	phosphogluconate_dehydrogenase
ENSG00000188157	33191.3	35491.9	41524.7	41944.7	-0.273483	1.85911e-15	2.7011e-13	AGRN	chr1	+	1020123	1056118	10758	protein_coding	agrin
ENSG00000179218	20487.2	21684.3	25480.6	25966.3	-0.278513	2.03976e-15	2.92506e-13	CALR	chr19	+	12938578	12944489	2714	protein_coding	calreticulin
ENSG00000171867	19301.5	19831.4	16333.5	16039.7	0.266223	2.48626e-15	3.51965e-13	PRNP	chr20	+	4686236	4701590	2851	protein_coding	prion_protein
ENSG00000123496	2752.21	2786.77	1920.12	1923.39	0.478291	3.03973e-15	4.2487e-13	IL13RA2	chrX	-	115003975	115019977	1626	protein_coding	interleukin_13_receptor_subunit_alpha_2
ENSG00000110092	24214	24499.5	28597	29212.1	-0.241508	3.43674e-15	4.74356e-13	CCND1	chr11	+	69641087	69654474	4830	protein_coding	cyclin_D1
ENSG00000065802	7030.17	7395.16	5509.78	5632.56	0.354203	5.10376e-15	6.95749e-13	ASB1	chr2	+	238426742	238452250	7410	protein_coding	ankyrin_repeat_and_SOCS_box_containing_1
ENSG00000176619	21111.3	21900.6	25526.4	26711.4	-0.272289	5.49353e-15	7.39751e-13	LMNB2	chr19	-	2427638	2456996	5432	protein_coding	lamin_B2
ENSG00000139289	4894.51	5003.85	3787.54	3628.53	0.390686	7.08234e-15	9.42208e-13	PHLDA1	chr12	-	76025447	76033932	8069	protein_coding	pleckstrin_homology-like_domain_family_A_member_1
ENSG00000107731	196.045	279.949	40.769	49.4555	0.777289	7.3242e-15	9.62783e-13	UNC5B	chr10	+	71212570	71302864	6841	protein_coding	unc-5_netrin_receptor_B
ENSG00000031698	7982.93	8228.16	6127.29	6481.9	0.345472	7.9887e-15	1.03778e-12	SARS	chr1	+	109213918	109238169	3836	protein_coding	seryl-tRNA_synthetase
ENSG00000157168	2006.86	2275.81	1385.15	1328.85	0.564497	9.33181e-15	1.19816e-12	NRG1	chr8	+	31639386	32767959	11328	protein_coding	neuregulin_1
ENSG00000276043	6461.92	6967.41	8596.3	8720.3	-0.34891	9.92377e-15	1.25952e-12	UHRF1	chr19	+	4903080	4962154	5145	protein_coding	ubiquitin-like_with_PHD_and_ring_finger_domains_1
ENSG00000197457	8093.74	8037.28	9888.97	10139.5	-0.300791	1.39258e-14	1.74737e-12	STMN3	chr20	-	63639705	63657682	3032	protein_coding	stathmin_3
ENSG00000067225	104103	106122	120493	122112	-0.203299	1.68383e-14	2.08908e-12	PKM	chr15	-	72199029	72231822	8571	protein_coding	pyruvate_kinase_muscle
ENSG00000182199	12159.5	13088.1	10166.4	9766.39	0.325945	2.30857e-14	2.83236e-12	SHMT2	chr12	+	57229327	57234935	4838	protein_coding	serine_hydroxymethyltransferase_2_(mitochondrial)
ENSG00000139641	7200.64	7286.51	8967.2	9028.86	-0.301114	3.89685e-14	4.72847e-12	ESYT1	chr12	+	56118250	56144671	5493	protein_coding	extended_synaptotagmin-like_protein_1
ENSG00000023909	7263.15	7058.44	5448.13	5715.34	0.341968	3.99597e-14	4.79604e-12	GCLM	chr1	-	93885205	93909456	5420	protein_coding	glutamate-cysteine_ligase_modifier_subunit
ENSG00000163739	18845.9	18248.6	15505.2	15398.9	0.25625	4.98991e-14	5.92458e-12	CXCL1	chr4	+	73869393	73871242	1296	protein_coding	chemokine_(C-X-C_motif)_ligand_1_(melanoma_growth_stimulating_activity_alpha)
ENSG00000106853	4961.75	4939.24	3741.8	3832.8	0.364047	1.02578e-13	1.20496e-11	PTGR1	chr9	-	111549722	111599855	3722	protein_coding	prostaglandin_reductase_1
ENSG00000002834	17300.3	17637.8	20597.3	20834.8	-0.239871	1.41607e-13	1.64592e-11	LASP1	chr17	+	38869859	38921770	7061	protein_coding	LIM_and_SH3_protein_1
ENSG00000100439	2417.89	2494.09	1720.25	1696.54	0.469396	1.61532e-13	1.85795e-11	ABHD4	chr14	+	22598237	22613215	4070	protein_coding	abhydrolase_domain_containing_4
ENSG00000101210	3599.85	3936.91	5037.46	5046.61	-0.391057	1.83976e-13	2.0943e-11	EEF1A2	chr20	-	63488013	63499315	2006	protein_coding	eukaryotic_translation_elongation_factor_1_alpha_2
ENSG00000147162	10988	10591.1	8883.67	8468.72	0.301727	2.03132e-13	2.28876e-11	OGT	chrX	+	71533083	71575897	9812	protein_coding	O-linked_N-acetylglucosamine_(GlcNAc)_transferase
ENSG00000128965	497.217	616.671	221.744	248.353	0.747379	2.61904e-13	2.90362e-11	CHAC1	chr15	+	40952962	40956519	2058	protein_coding	ChaC_glutathione-specific_gamma-glutamylcyclotransferase_1
ENSG00000154229	8026.5	7627.15	9783.57	9680.38	-0.301516	2.64247e-13	2.90362e-11	PRKCA	chr17	+	66302636	66810743	11152	protein_coding	protein_kinase_C_alpha
ENSG00000178607	1352.43	1444.77	856.149	871.923	0.575658	2.65591e-13	2.90362e-11	ERN1	chr17	-	64039142	64130819	10864	protein_coding	endoplasmic_reticulum_to_nucleus_signaling_1
ENSG00000262001	737.775	775.244	408.685	366.616	0.68583	4.01143e-13	4.34257e-11	DLGAP1-AS2	chr18	+	3603000	3608336	3171	antisense	DLGAP1_antisense_RNA_2
ENSG00000075643	2852.6	2915.97	2118.99	1996.5	0.440837	5.33891e-13	5.72351e-11	MOCOS	chr18	+	36187519	36272157	6281	protein_coding	molybdenum_cofactor_sulfurase
ENSG00000198786	74769.1	74173.8	85313.6	84787.2	-0.188583	5.73877e-13	6.09303e-11	MT-ND5	chrMT	+	12337	14148	1812	protein_coding	mitochondrially_encoded_NADH:ubiquinone_oxidoreductase_core_subunit_5
ENSG00000242265	2190.59	2129.96	2939.35	3012.49	-0.421323	1.09194e-12	1.1483e-10	PEG10	chr7	+	94656325	94669695	6689	protein_coding	paternally_expressed_10
ENSG00000182871	4779.91	5043	6232.69	6302.36	-0.33317	1.11703e-12	1.16361e-10	COL18A1	chr21	+	45405137	45513720	8525	protein_coding	collagen_type_XVIII_alpha_1
ENSG00000135318	5694.79	5675.33	4376.21	4535.93	0.332789	1.50854e-12	1.54943e-10	NT5E	chr6	+	85449584	85495791	4533	protein_coding	5'-nucleotidase_ecto_(CD73)
ENSG00000123689	15507.5	17510.5	10764	10821.1	0.523206	1.51547e-12	1.54943e-10	G0S2	chr1	+	209675420	209676388	866	protein_coding	G0/G1_switch_2
ENSG00000142871	22770.6	22416.5	26094.2	26900.6	-0.224366	2.10188e-12	2.12926e-10	CYR61	chr1	+	85580761	85583962	2455	protein_coding	cysteine-rich_angiogenic_inducer_61
ENSG00000013588	7898.64	7487.17	9410.68	9589	-0.29148	3.43233e-12	3.44543e-10	GPRC5A	chr12	+	12890782	12917937	8440	protein_coding	G_protein-coupled_receptor_class_C_group_5_member_A
ENSG00000134352	9817.42	9870.66	8162.75	8069.85	0.268515	3.62222e-12	3.60329e-10	IL6ST	chr5	-	55935095	55994993	9292	protein_coding	interleukin_6_signal_transducer
ENSG00000169047	5907.88	6219.57	7537.3	7595.73	-0.304605	4.73232e-12	4.66556e-10	IRS1	chr2	-	226731317	226799759	9953	protein_coding	insulin_receptor_substrate_1
ENSG00000143641	6082.14	6346.82	7854.5	7627.98	-0.302544	4.81567e-12	4.70572e-10	GALNT2	chr1	+	230057990	230282124	7743	protein_coding	polypeptide_N-acetylgalactosaminyltransferase_2
ENSG00000108219	11550.6	11656.1	13678.5	13928.2	-0.243023	6.90373e-12	6.68693e-10	TSPAN14	chr10	+	80454166	80533123	17888	protein_coding	tetraspanin_14
ENSG00000140105	3882.08	4433.18	2980.12	3052.27	0.419175	7.26032e-12	6.97117e-10	WARS	chr14	-	100333788	100376805	6358	protein_coding	tryptophanyl-tRNA_synthetase
ENSG00000042286	2868.7	3102.93	2179.65	2145.94	0.420388	8.54518e-12	8.1011e-10	AIFM2	chr10	-	70098223	70132934	5135	protein_coding	apoptosis_inducing_factor_mitochondria_associated_2
ENSG00000142949	33806	34632.5	39223.8	39684.8	-0.201211	8.58385e-12	8.1011e-10	PTPRF	chr1	+	43525187	43623666	10712	protein_coding	protein_tyrosine_phosphatase_receptor_type_F
ENSG00000092621	6103.93	6751.08	5002.66	4892.87	0.352591	9.02924e-12	8.44922e-10	PHGDH	chr1	+	119659798	119744215	5622	protein_coding	phosphoglycerate_dehydrogenase
ENSG00000163393	963.18	1012.12	586.676	579.49	0.591444	9.35252e-12	8.6782e-10	SLC22A15	chr1	+	115976498	116070054	5292	protein_coding	solute_carrier_family_22_member_15
ENSG00000236453	952.762	1002.34	596.62	531.109	0.605052	9.4403e-12	8.68665e-10	AC003092.1	chr7	+	94022833	94066661	1064	lincRNA	NA
ENSG00000127920	3706.87	3768.55	2830.96	2854.44	0.366706	9.62377e-12	8.78228e-10	GNG11	chr7	+	93921699	93928610	3055	protein_coding	guanine_nucleotide_binding_protein_(G_protein)_gamma_11
ENSG00000135842	7557.69	7644.77	6072.6	6256.13	0.289284	1.11046e-11	1.00506e-09	FAM129A	chr1	-	184790724	184974550	8372	protein_coding	family_with_sequence_similarity_129_member_A
ENSG00000164463	412.927	446.353	181.969	190.296	0.698216	1.24638e-11	1.11891e-09	CREBRF	chr5	+	173056352	173139284	12333	protein_coding	CREB3_regulatory_factor
ENSG00000115919	1196.16	1326.33	807.425	731.082	0.568075	1.33231e-11	1.1864e-09	KYNU	chr2	+	142877498	143055832	17600	protein_coding	kynureninase
ENSG00000133026	8296.41	7888.5	9777.6	10031.9	-0.279456	1.51712e-11	1.33791e-09	MYH10	chr17	-	8474205	8630761	9011	protein_coding	myosin_heavy_chain_10_non-muscle
ENSG00000100401	24033.1	24616	27999.4	28450.9	-0.209705	1.52668e-11	1.33791e-09	RANGAP1	chr22	-	41245611	41286251	5348	protein_coding	Ran_GTPase_activating_protein_1
ENSG00000105339	2433.99	2298.32	3185.95	3188.81	-0.392948	1.78654e-11	1.55331e-09	DENND3	chr8	+	141117278	141195808	14670	protein_coding	DENN/MADD_domain_containing_3
ENSG00000231290	2952.05	3190.05	2301.96	2083.58	0.433459	1.93531e-11	1.65888e-09	APCDD1L-AS1	chr20	+	58515379	58619888	4940	processed_transcript	APCDD1L_antisense_RNA_1_(head_to_head)
ENSG00000141526	18433.9	20113.3	23019.6	23810.7	-0.270008	1.93802e-11	1.65888e-09	SLC16A3	chr17	+	82228397	82261129	8995	protein_coding	solute_carrier_family_16_(monocarboxylate_transporter)_member_3
ENSG00000171988	5120.86	5227.02	4122.64	4043.53	0.322265	2.19336e-11	1.863e-09	JMJD1C	chr10	-	63167221	63521850	11059	protein_coding	jumonji_domain_containing_1C
ENSG00000110619	2682.13	2783.83	1940.01	2039.5	0.413482	2.54774e-11	2.14749e-09	CARS	chr11	-	3000922	3057613	10037	protein_coding	cysteinyl-tRNA_synthetase
ENSG00000115884	9277.59	9234.41	10976.8	12255.3	-0.310078	3.52758e-11	2.95088e-09	SDC1	chr2	-	20200797	20225433	3595	protein_coding	syndecan_1
ENSG00000134013	6447.72	6742.27	8064.31	8119.31	-0.282312	3.56044e-11	2.95597e-09	LOXL2	chr8	-	23297189	23425328	5707	protein_coding	lysyl_oxidase_like_2
ENSG00000101057	6737.52	6802.96	8103.09	8641.82	-0.291914	3.78453e-11	3.11857e-09	MYBL2	chr20	+	43667019	43716496	2777	protein_coding	v-myb_avian_myeloblastosis_viral_oncogene_homolog-like_2
ENSG00000256292	779.446	846.699	459.397	460.152	0.606017	4.31484e-11	3.51869e-09	RP11-955H22.1	chr12	-	127274467	127284283	724	lincRNA	NA
ENSG00000178209	60928.4	62401.3	70658.7	69718.3	-0.183442	4.33383e-11	3.51869e-09	PLEC	chr8	-	143915147	143976734	16991	protein_coding	plectin
ENSG00000147100	3831.88	3880.13	4836.6	4941.25	-0.322433	4.37981e-11	3.53006e-09	SLC16A2	chrX	+	74421461	74533917	4161	protein_coding	solute_carrier_family_16_member_2_(thyroid_hormone_transporter)
ENSG00000104419	1668.75	1925.38	1169.37	1199.83	0.504359	5.12924e-11	4.10413e-09	NDRG1	chr8	-	133237171	133302022	9823	protein_coding	N-myc_downstream_regulated_1
ENSG00000155660	8600.43	8794.91	10311.6	10585.6	-0.255022	5.94124e-11	4.71966e-09	PDIA4	chr7	-	149003062	149028641	3277	protein_coding	protein_disulfide_isomerase_family_A_member_4
ENSG00000138119	25188.5	24247.9	28659.6	28672.4	-0.208639	6.00454e-11	4.73587e-09	MYOF	chr10	-	93306429	93482317	8473	protein_coding	myoferlin
ENSG00000156976	12635	12831.7	10716.3	10811.4	0.234996	7.03134e-11	5.50639e-09	EIF4A2	chr3	+	186783205	186789900	6133	protein_coding	eukaryotic_translation_initiation_factor_4A2
ENSG00000175197	481.116	520.745	237.654	245.127	0.657724	7.61611e-11	5.92233e-09	DDIT3	chr12	-	57516588	57520517	1266	protein_coding	DNA_damage_inducible_transcript_3
ENSG00000166508	11726.7	12019.2	13920.1	14114.2	-0.232301	7.7444e-11	5.97998e-09	MCM7	chr7	-	100092728	100101940	4386	protein_coding	minichromosome_maintenance_complex_component_7
ENSG00000179431	4208.82	4384.24	5296.99	5802.42	-0.3436	8.45027e-11	6.47971e-09	FJX1	chr11	+	35618419	35620868	2450	protein_coding	four_jointed_box_1
ENSG00000166986	8393.02	9072.9	6958.58	7119.45	0.29554	8.72469e-11	6.644e-09	MARS	chr12	+	57475445	57517569	7028	protein_coding	methionyl-tRNA_synthetase
ENSG00000105323	8626.94	9138.48	10784.9	10703.9	-0.263772	9.38456e-11	7.09756e-09	HNRNPUL1	chr19	+	41262496	41307598	6543	protein_coding	heterogeneous_nuclear_ribonucleoprotein_U-like_1
ENSG00000163347	8293.57	8146.91	6790.53	6792.61	0.264477	1.02095e-10	7.66895e-09	CLDN1	chr3	-	190305701	190322475	3663	protein_coding	claudin_1
ENSG00000142910	8958.42	9030.81	10806.8	10625.4	-0.24417	1.0565e-10	7.88236e-09	TINAGL1	chr1	+	31576485	31587686	5281	protein_coding	tubulointerstitial_nephritis_antigen-like_1
ENSG00000128591	67584.5	71351.8	81548	79283.7	-0.206108	1.13172e-10	8.3869e-09	FLNC	chr7	+	128830377	128859274	9280	protein_coding	filamin_C
ENSG00000138685	4907.76	5079.22	3936.7	3981.17	0.315341	1.30106e-10	9.57752e-09	FGF2	chr4	+	122826708	122898236	6775	protein_coding	fibroblast_growth_factor_2_(basic)
ENSG00000130402	31266.9	33155.4	37178.4	38086.1	-0.218298	1.4284e-10	1.04453e-08	ACTN4	chr19	+	38647649	38731583	6098	protein_coding	actinin_alpha_4
ENSG00000073111	6767.83	6862.67	8114.03	8489.15	-0.272178	1.54318e-10	1.11653e-08	MCM2	chr3	+	127598223	127622436	4902	protein_coding	minichromosome_maintenance_complex_component_2
ENSG00000136810	18949.2	18932.8	16181.3	16464.4	0.209288	1.54709e-10	1.11653e-08	TXN	chr9	-	110243811	110256640	1142	protein_coding	thioredoxin
ENSG00000035862	7731.95	7615.4	9150.16	9260.01	-0.252695	1.63163e-10	1.1699e-08	TIMP2	chr17	-	78852977	78925387	5633	protein_coding	TIMP_metallopeptidase_inhibitor_2
ENSG00000197958	31335.1	30684.8	26495.9	27311.3	0.200279	1.78939e-10	1.27474e-08	RPL12	chr9	-	127447674	127451405	2452	protein_coding	ribosomal_protein_L12
ENSG00000139112	1160.17	1233.34	787.538	732.157	0.527254	1.84046e-10	1.30271e-08	GABARAPL1	chr12	+	10212458	10223130	4086	protein_coding	GABA(A)_receptor-associated_protein_like_1
ENSG00000116761	394.932	472.781	182.963	202.123	0.659985	1.86016e-10	1.30827e-08	CTH	chr1	+	70411218	70439851	2414	protein_coding	cystathionine_gamma-lyase
ENSG00000156273	2029.59	2083.96	1452.77	1485.82	0.428332	1.95889e-10	1.36899e-08	BACH1	chr21	+	29194071	29630751	7717	protein_coding	BTB_and_CNC_homology_1_basic_leucine_zipper_transcription_factor_1
ENSG00000110108	4975.01	4969.59	6072.6	6174.42	-0.28577	2.06128e-10	1.4251e-08	TMEM109	chr11	+	60913874	60923443	2421	protein_coding	transmembrane_protein_109
ENSG00000163975	4517.57	4844.3	5844.89	5926.06	-0.311198	2.06499e-10	1.4251e-08	MFI2	chr3	-	196988621	197029816	8393	protein_coding	antigen_p97_(melanoma_associated)_identified_by_monoclonal_antibodies_133.2_and_96.5
ENSG00000119681	6503.59	6899.87	8258.21	8144.04	-0.278031	2.17558e-10	1.484e-08	LTBP2	chr14	-	74498170	74612378	9091	protein_coding	latent_transforming_growth_factor_beta_binding_protein_2
ENSG00000111799	12049.7	11009.1	14113	13943.2	-0.270641	2.18876e-10	1.484e-08	COL12A1	chr6	-	75084326	75206051	12481	protein_coding	collagen_type_XII_alpha_1
ENSG00000128567	11176.5	11049.2	13093.8	13022.9	-0.225804	2.19065e-10	1.484e-08	PODXL	chr7	-	131500262	131558217	6874	protein_coding	podocalyxin-like
ENSG00000091490	349.472	344.553	137.223	152.667	0.660118	2.5093e-10	1.68949e-08	SEL1L3	chr4	-	25747427	25863760	7489	protein_coding	sel-1_suppressor_of_lin-12-like_3_(C._elegans)
ENSG00000083312	17958.5	18139.9	15685.1	15414	0.209432	2.77412e-10	1.85647e-08	TNPO1	chr5	+	72816312	72916733	11977	protein_coding	transportin_1
ENSG00000125977	11765.6	11849.9	9942.67	10085.7	0.230181	3.45088e-10	2.29546e-08	EIF2S2	chr20	-	34088298	34112332	2656	protein_coding	eukaryotic_translation_initiation_factor_2_subunit_beta
ENSG00000184640	13331.1	14125.7	16234	16240.8	-0.234234	3.54853e-10	2.34628e-08	2018-09-09	chr17	+	77280569	77500596	12844	protein_coding	septin_9
ENSG00000124151	4151.05	4265.8	3382.83	3098.5	0.347454	4.72809e-10	3.1076e-08	NCOA3	chr20	+	47501902	47656877	8402	protein_coding	nuclear_receptor_coactivator_3
ENSG00000145555	8004.71	7965.83	9591.66	9424.51	-0.242739	5.28397e-10	3.4524e-08	MYO10	chr5	-	16661914	16936276	13963	protein_coding	myosin_X
ENSG00000260032	17071.1	17048.5	14650	14813	0.206248	5.36336e-10	3.48366e-08	LINC00657	chr20	-	36045622	36050960	5339	lincRNA	long_intergenic_non-protein_coding_RNA_657
ENSG00000136010	336.213	361.193	158.104	135.465	0.646711	5.85491e-10	3.7807e-08	ALDH1L2	chr12	-	105019784	105084577	8507	protein_coding	aldehyde_dehydrogenase_1_family_member_L2
ENSG00000100345	87917.4	89338	98744.6	104111	-0.190289	6.20352e-10	3.98252e-08	MYH9	chr22	-	36281281	36388018	8959	protein_coding	myosin_heavy_chain_9_non-muscle
ENSG00000130164	5459.91	5459.01	6656.29	6616.29	-0.268869	6.40843e-10	4.09028e-08	LDLR	chr19	+	11089362	11133816	7718	protein_coding	low_density_lipoprotein_receptor
ENSG00000149639	9598.65	9983.22	11657	11548.9	-0.236546	6.53957e-10	4.15e-08	SOGA1	chr20	-	36777442	36863686	15128	protein_coding	suppressor_of_glucose_autophagy_associated_1
ENSG00000110427	4026.98	3793.02	4922.11	4920.83	-0.311064	7.89473e-10	4.98135e-08	KIAA1549L	chr11	+	33542072	33674102	12318	protein_coding	KIAA1549-like
ENSG00000168003	23199.7	24140.2	20274.1	20627.3	0.205375	8.12246e-10	5.09592e-08	SLC3A2	chr11	+	62856102	62888875	5178	protein_coding	solute_carrier_family_3_(amino_acid_transporter_heavy_chain)_member_2
ENSG00000137331	1707.58	1832.39	1251.91	1226.71	0.442499	9.31792e-10	5.81291e-08	IER3	chr6	-	30743199	30744554	1356	protein_coding	immediate_early_response_3
ENSG00000070961	3621.63	3552.22	2738.48	2839.39	0.33599	1.07863e-09	6.69117e-08	ATP2B1	chr12	-	89588049	89709300	9493	protein_coding	ATPase_Ca++_transporting_plasma_membrane_1
ENSG00000100297	7546.33	7735.8	8990.07	9290.12	-0.248087	1.24901e-09	7.70478e-08	MCM5	chr22	+	35400063	35425430	7338	protein_coding	minichromosome_maintenance_complex_component_5
ENSG00000011028	3836.62	3917.33	4731.19	5018.66	-0.309213	1.38382e-09	8.48896e-08	MRC2	chr17	+	62627401	62693597	6860	protein_coding	mannose_receptor_C_type_2
ENSG00000130726	14947.8	15733.9	17679.8	18536.2	-0.230946	1.42429e-09	8.68898e-08	TRIM28	chr19	+	58544091	58550722	4034	protein_coding	tripartite_motif_containing_28
ENSG00000169992	4030.77	4067.09	4923.11	5193.91	-0.301546	1.44066e-09	8.71266e-08	NLGN2	chr17	+	7404874	7419860	5550	protein_coding	neuroligin_2
ENSG00000125398	1539.95	1516.23	2058.34	2136.26	-0.40393	1.44396e-09	8.71266e-08	SOX9	chr17	+	72121020	72126420	3935	protein_coding	SRY-box_9
ENSG00000100292	2960.57	3226.27	2149.82	2397.52	0.395616	1.48353e-09	8.90278e-08	HMOX1	chr22	+	35380361	35394214	2405	protein_coding	heme_oxygenase_1
ENSG00000088826	1235.94	1395.83	846.206	878.373	0.494019	1.65108e-09	9.85473e-08	SMOX	chr20	+	4120980	4187747	2946	protein_coding	spermine_oxidase
ENSG00000103187	17200.9	17357.8	19599	20770.3	-0.217188	1.82764e-09	1.08499e-07	COTL1	chr16	-	84565594	84618077	6762	protein_coding	coactosin-like_F-actin_binding_protein_1
ENSG00000186088	429.974	506.062	231.687	225.775	0.6157	1.8442e-09	1.08897e-07	GSAP	chr7	-	77310751	77416400	9001	protein_coding	gamma-secretase_activating_protein
ENSG00000167900	8079.53	8512.02	9744.79	10323.3	-0.261864	1.88039e-09	1.10443e-07	TK1	chr17	-	78174075	78187233	1861	protein_coding	thymidine_kinase_1_soluble
ENSG00000160789	19758.9	19246	22105.8	23019.4	-0.204373	2.33041e-09	1.3615e-07	LMNA	chr1	+	156082573	156140089	6985	protein_coding	lamin_A/C
ENSG00000196924	190099	198731	217729	221306	-0.171797	2.64064e-09	1.53463e-07	FLNA	chrX	-	154348524	154374638	10585	protein_coding	filamin_A
ENSG00000133639	986.857	1082.6	642.361	675.176	0.509206	3.65684e-09	2.11407e-07	BTG1	chr12	-	92140278	92145897	4854	protein_coding	B-cell_translocation_gene_1_anti-proliferative
ENSG00000153395	3993.83	3817.49	4763.01	5004.69	-0.301434	4.16845e-09	2.39729e-07	LPCAT1	chr5	-	1456480	1523977	6494	protein_coding	lysophosphatidylcholine_acyltransferase_1
ENSG00000184575	8580.54	8871.26	7306.6	7365.65	0.24029	4.25874e-09	2.43653e-07	XPOT	chr12	+	64404350	64451127	7364	protein_coding	exportin_tRNA
ENSG00000188549	2876.28	3002.11	4053.04	3630.68	-0.351837	4.50262e-09	2.56278e-07	C15orf52	chr15	-	40331452	40340967	7510	protein_coding	chromosome_15_open_reading_frame_52
ENSG00000112096	5568.83	5774.2	4683.47	4581.09	0.2761	4.99807e-09	2.81341e-07	SOD2	chr6	-	159669057	159762529	18985	protein_coding	superoxide_dismutase_2_mitochondrial
ENSG00000198886	127706	124522	109732	113949	0.169897	5.01371e-09	2.81341e-07	MT-ND4	chrMT	+	10760	12137	1378	protein_coding	mitochondrially_encoded_NADH:ubiquinone_oxidoreductase_core_subunit_4
ENSG00000188229	34676.4	34815.5	38692.8	40441.7	-0.183096	5.01939e-09	2.81341e-07	TUBB4B	chr9	+	137241213	137243707	2111	protein_coding	tubulin_beta_4B_class_IVb
ENSG00000168502	3898.18	3794	4698.38	4826.22	-0.289543	5.76389e-09	3.19987e-07	MTCL1	chr18	+	8705661	8832778	12665	protein_coding	microtubule_crosslinking_factor_1
ENSG00000154978	6250.72	6132.45	7348.37	7459.19	-0.24678	5.7853e-09	3.19987e-07	VOPP1	chr7	-	55436056	55572988	5364	protein_coding	vesicular_overexpressed_in_cancer_prosurvival_protein_1
ENSG00000104738	11148.1	10590.1	12747.8	12781	-0.223705	5.79582e-09	3.19987e-07	MCM4	chr8	+	47960185	47978160	6824	protein_coding	minichromosome_maintenance_complex_component_4
ENSG00000150687	1873.32	1782.47	2442.16	2421.17	-0.369329	6.04276e-09	3.31961e-07	PRSS23	chr11	+	86791059	86952910	11725	protein_coding	protease_serine_23
ENSG00000125505	6930.73	7488.15	8708.66	8712.78	-0.259836	6.71965e-09	3.67319e-07	MBOAT7	chr19	-	54173412	54189882	5292	protein_coding	membrane_bound_O-acyltransferase_domain_containing_7
ENSG00000149925	39431.6	39940.7	44093.2	45810.9	-0.175819	7.3619e-09	3.99831e-07	ALDOA	chr16	+	30053090	30070457	6153	protein_coding	aldolase_fructose-bisphosphate_A
ENSG00000177706	5090.55	5297.5	6185.95	6504.48	-0.273116	7.38684e-09	3.99831e-07	FAM20C	chr7	+	192969	260745	4629	protein_coding	family_with_sequence_similarity_20_member_C
ENSG00000104881	2614.89	2711.4	3379.85	3407.06	-0.322597	7.76766e-09	4.18392e-07	PPP1R13L	chr19	-	45379634	45406349	5032	protein_coding	protein_phosphatase_1_regulatory_subunit_13_like
ENSG00000185567	4754.34	5216.26	6281.41	6103.46	-0.293277	8.2226e-09	4.40029e-07	AHNAK2	chr14	-	104937244	104978357	18771	protein_coding	AHNAK_nucleoprotein_2
ENSG00000179222	5029.94	4905.96	5939.35	6123.89	-0.265409	8.24905e-09	4.40029e-07	MAGED1	chrX	+	51803007	51902357	6016	protein_coding	MAGE_family_member_D1
ENSG00000116183	227.299	318.124	109.38	84.9345	0.591847	8.51971e-09	4.52282e-07	PAPPA2	chr1	+	176463171	176845605	10930	protein_coding	pappalysin_2
ENSG00000142634	7695.02	8025.54	9156.13	9657.81	-0.247553	8.82892e-09	4.66454e-07	EFHD2	chr1	+	15409895	15430343	2531	protein_coding	EF-hand_domain_family_member_D2
ENSG00000111371	16757.6	16297.7	14362.6	14374.4	0.196418	1.02793e-08	5.40496e-07	SLC38A1	chr12	-	46183063	46270017	10015	protein_coding	solute_carrier_family_38_member_1
ENSG00000117394	4173.78	4260.9	5222.41	5093.92	-0.274396	1.15133e-08	6.0251e-07	SLC2A1	chr1	-	42925375	42959173	4927	protein_coding	solute_carrier_family_2_(facilitated_glucose_transporter)_member_1
ENSG00000113739	23198.7	27024.9	16321.5	16255.8	0.490042	1.17109e-08	6.09962e-07	STC2	chr5	-	173314713	173329503	6128	protein_coding	stanniocalcin_2
ENSG00000136295	8160.98	8682.34	9959.57	10051.3	-0.238301	1.18259e-08	6.1306e-07	TTYH3	chr7	+	2631951	2664802	6129	protein_coding	tweety_family_member_3
ENSG00000136628	7598.42	7613.44	6451.45	6370.09	0.236367	1.35789e-08	7.00644e-07	EPRS	chr1	-	219968601	220046658	5450	protein_coding	glutamyl-prolyl-tRNA_synthetase
ENSG00000132475	58685.8	60165.6	65782.3	67831.5	-0.16551	1.5823e-08	8.12638e-07	H3F3B	chr17	-	75776434	75785893	6134	protein_coding	H3_histone_family_3B_(H3.3B)
ENSG00000113369	336.213	414.051	153.132	187.071	0.589266	1.68066e-08	8.59159e-07	ARRDC3	chr5	-	91368724	91383359	4934	protein_coding	arrestin_domain_containing_3
ENSG00000107954	1638.45	1557.34	1170.37	1097.7	0.420196	1.80654e-08	9.19256e-07	NEURL1	chr10	+	103493979	103592552	4961	protein_coding	neuralized_E3_ubiquitin_protein_ligase_1
ENSG00000162302	7368.28	7867.94	8934.38	9368.6	-0.25178	1.8631e-08	9.43684e-07	RPS6KA4	chr11	+	64359148	64372215	3807	protein_coding	ribosomal_protein_S6_kinase_90kDa_polypeptide_4
ENSG00000188042	1469.87	1592.58	2126.95	2035.2	-0.387924	1.8847e-08	9.50269e-07	ARL4C	chr2	-	234493041	234497053	4013	protein_coding	ADP_ribosylation_factor_like_GTPase_4C
ENSG00000134440	9249.18	8945.65	7731.2	7721.51	0.226591	1.9184e-08	9.62865e-07	NARS	chr18	-	57600656	57622213	4089	protein_coding	asparaginyl-tRNA_synthetase
ENSG00000067798	7428.89	7090.74	5761.36	6179.79	0.266948	1.97284e-08	9.85706e-07	NAV3	chr12	+	77830905	78213008	11153	protein_coding	neuron_navigator_3
ENSG00000109854	3618.79	3839.02	2935.37	2971.63	0.31073	2.03196e-08	1.01067e-06	HTATIP2	chr11	+	20363685	20383783	2797	protein_coding	HIV-1_Tat_interactive_protein_2
ENSG00000197381	7455.41	7370.69	8998.02	8569.78	-0.234648	2.26073e-08	1.11942e-06	ADARB1	chr21	+	45073853	45226560	10049	protein_coding	adenosine_deaminase_RNA-specific_B1
ENSG00000101104	2807.14	3022.67	2292.01	2176.04	0.345824	2.62063e-08	1.29183e-06	PABPC1L	chr20	+	44910062	44959035	4984	protein_coding	poly(A)_binding_protein_cytoplasmic_1-like
ENSG00000124942	110071	104388	119600	122957	-0.173547	2.71326e-08	1.33155e-06	AHNAK	chr11	-	62433542	62556235	19465	protein_coding	AHNAK_nucleoprotein
ENSG00000136960	374.096	422.86	203.845	191.371	0.573987	2.89454e-08	1.41423e-06	ENPP2	chr8	-	119557086	119673453	6729	protein_coding	ectonucleotide_pyrophosphatase/phosphodiesterase_2
ENSG00000010292	11491.9	11163.7	13124.6	13011.1	-0.199712	3.92839e-08	1.91089e-06	NCAPD2	chr12	+	6493356	6531955	6487	protein_coding	non-SMC_condensin_I_complex_subunit_D2
ENSG00000159399	2694.44	2811.24	3368.91	3682.29	-0.325161	4.22882e-08	2.04801e-06	HK2	chr2	+	74833981	74893359	6064	protein_coding	hexokinase_2
ENSG00000275832	10292.9	10496.1	11832	12365	-0.211172	4.36361e-08	2.10406e-06	ARHGAP23	chr17	+	38419280	38512392	8133	protein_coding	Rho_GTPase_activating_protein_23
ENSG00000160014	7873.07	8632.42	9829.31	9955.61	-0.248515	4.63063e-08	2.22311e-06	CALM3	chr19	+	46601074	46610793	3667	protein_coding	calmodulin_3_(phosphorylase_kinase_delta)
ENSG00000137801	3611.21	3271.29	4227.05	4518.73	-0.316335	4.70151e-08	2.24736e-06	THBS1	chr15	+	39581079	39599466	9158	protein_coding	thrombospondin_1
ENSG00000088247	12432.3	13419.9	14998	15317.2	-0.220834	4.79335e-08	2.28139e-06	KHSRP	chr19	-	6413348	6424794	4563	protein_coding	KH-type_splicing_regulatory_protein
ENSG00000143321	18462.4	18655.8	20902.6	21016.5	-0.171349	6.42607e-08	3.04535e-06	HDGF	chr1	-	156742107	156766925	3745	protein_coding	hepatoma-derived_growth_factor
ENSG00000138166	2610.15	2836.69	2121.98	2058.86	0.342316	6.4897e-08	3.06236e-06	DUSP5	chr10	+	110497838	110511544	2615	protein_coding	dual_specificity_phosphatase_5
ENSG00000013297	15296.3	15505.9	17257.2	18117.9	-0.193533	6.95817e-08	3.26945e-06	CLDN11	chr3	+	170418865	170860380	6032	protein_coding	claudin_11
ENSG00000161203	20154.8	21113.7	23329.8	23691.4	-0.183157	7.31221e-08	3.42125e-06	AP2M1	chr3	+	184174689	184184091	4756	protein_coding	adaptor_related_protein_complex_2_mu_1_subunit
ENSG00000089597	22254.5	22290.2	24863.1	25213.7	-0.165137	7.43718e-08	3.46504e-06	GANAB	chr11	-	62624826	62646726	5027	protein_coding	glucosidase_alpha;_neutral_AB
ENSG00000166851	4818.74	5126.2	6002	5998.1	-0.256228	7.54412e-08	3.49086e-06	PLK1	chr16	+	23677656	23690367	4760	protein_coding	polo-like_kinase_1
ENSG00000071564	4622.69	4739.56	5598.28	5634.71	-0.249216	7.55583e-08	3.49086e-06	TCF3	chr19	-	1609290	1652605	6080	protein_coding	transcription_factor_3
ENSG00000136026	10456.7	10126.1	11695.7	12374.6	-0.216849	7.97298e-08	3.66824e-06	CKAP4	chr12	-	106237877	106304279	3638	protein_coding	cytoskeleton-associated_protein_4
ENSG00000196517	483.957	572.623	312.231	249.428	0.548244	8.13251e-08	3.72611e-06	SLC6A9	chr1	-	43991500	44031467	5159	protein_coding	solute_carrier_family_6_(neurotransmitter_transporter_glycine)_member_9
ENSG00000172432	2595	2858.22	2119.99	2054.56	0.344363	8.62139e-08	3.93378e-06	GTPBP2	chr6	-	43605316	43629162	4624	protein_coding	GTP_binding_protein_2
ENSG00000115295	2726.64	2764.25	2156.78	2150.24	0.319014	8.75906e-08	3.98015e-06	CLIP4	chr2	+	29097705	29189643	7775	protein_coding	CAP-Gly_domain_containing_linker_protein_family_member_4
ENSG00000128510	1560.79	1358.63	2058.34	1956.72	-0.393221	8.80981e-08	3.9868e-06	CPA4	chr7	+	130293134	130324180	3958	protein_coding	carboxypeptidase_A4
ENSG00000141574	849.53	897.599	1206.17	1320.25	-0.433458	9.17473e-08	4.13499e-06	SECTM1	chr17	-	82321024	82334074	2961	protein_coding	secreted_and_transmembrane_1
ENSG00000112715	1389.37	1576.92	1026.19	1056.84	0.421868	9.24345e-08	4.14903e-06	VEGFA	chr6	+	43770184	43786487	14431	protein_coding	vascular_endothelial_growth_factor_A
ENSG00000171603	13051.7	12930.5	14666.9	15016.2	-0.186512	9.28162e-08	4.1493e-06	CLSTN1	chr1	-	9729026	9824526	5559	protein_coding	calsyntenin_1
ENSG00000125968	2743.69	2695.73	3352.01	3430.71	-0.294024	1.13798e-07	5.06676e-06	ID1	chr20	+	31605283	31606515	1233	protein_coding	inhibitor_of_DNA_binding_1_dominant_negative_helix-loop-helix_protein
ENSG00000117399	10459.5	10480.5	11829	12451	-0.205715	1.17112e-07	5.19339e-06	CDC20	chr1	+	43358955	43363203	2038	protein_coding	cell_division_cycle_20
ENSG00000001084	1164.91	1281.31	841.234	850.42	0.432095	1.19144e-07	5.26234e-06	GCLC	chr6	-	53497341	53616970	8463	protein_coding	glutamate-cysteine_ligase_catalytic_subunit
ENSG00000173575	3532.61	3454.34	2835.93	2785.64	0.290285	1.22026e-07	5.36819e-06	CHD2	chr15	+	92900189	93028005	15723	protein_coding	chromodomain_helicase_DNA_binding_protein_2
ENSG00000161011	16530.3	19165.8	11848.9	12224.1	0.448233	1.50173e-07	6.5802e-06	SQSTM1	chr5	+	179806398	179838078	7654	protein_coding	sequestosome_1
ENSG00000100664	13643.6	13532.5	11800.1	12010.2	0.185209	1.61736e-07	7.05885e-06	EIF5	chr14	+	103333544	103345025	8505	protein_coding	eukaryotic_translation_initiation_factor_5
ENSG00000035403	19125.3	18145.8	20998	21652.9	-0.188459	1.66173e-07	7.22396e-06	VCL	chr10	+	73995193	74121363	9992	protein_coding	vinculin
ENSG00000024422	6985.66	7224.84	8462.06	8201.02	-0.220121	1.75743e-07	7.61e-06	EHD2	chr19	+	47713343	47743134	3923	protein_coding	EH_domain_containing_2
ENSG00000164823	2069.37	2220.02	1465.7	1687.94	0.381152	1.78308e-07	7.69091e-06	OSGIN2	chr8	+	89901859	89927888	4681	protein_coding	oxidative_stress_induced_growth_inhibitor_family_member_2
ENSG00000183087	3824.31	4098.42	4749.09	4950.93	-0.272298	2.01874e-07	8.67351e-06	GAS6	chr13	-	113820549	113864067	6006	protein_coding	growth_arrest_specific_6
ENSG00000072501	11948.4	11685.4	13385.2	13614.2	-0.186157	2.12594e-07	9.09868e-06	SMC1A	chrX	-	53374149	53422728	10484	protein_coding	structural_maintenance_of_chromosomes_1A
ENSG00000196754	1920.68	1859.8	2393.44	2471.7	-0.326891	2.14302e-07	9.13637e-06	S100A2	chr1	-	153561108	153567890	1567	protein_coding	S100_calcium_binding_protein_A2
ENSG00000130816	10344.9	10004.8	11627.1	11790.8	-0.195671	2.20403e-07	9.36033e-06	DNMT1	chr19	-	10133345	10231286	9796	protein_coding	DNA_(cytosine-5-)-methyltransferase_1
ENSG00000186575	7618.3	7630.08	8664.91	9411.6	-0.233215	2.32939e-07	9.85482e-06	NF2	chr22	+	29603556	29698598	7170	protein_coding	neurofibromin_2_(merlin)
ENSG00000167552	2868.7	2727.06	3431.56	3532.85	-0.290652	2.35398e-07	9.92084e-06	TUBA1A	chr12	-	49184796	49189324	3421	protein_coding	tubulin_alpha_1a
ENSG00000105220	7949.78	8296.68	9406.71	9482.56	-0.208988	2.47175e-07	1.03776e-05	GPI	chr19	+	34359480	34402156	9112	protein_coding	glucose-6-phosphate_isomerase
ENSG00000184009	102650	104959	113135	119219	-0.158819	2.57464e-07	1.07686e-05	ACTG1	chr17	-	81509971	81523847	2976	protein_coding	actin_gamma_1
ENSG00000153132	2777.78	2773.06	2249.26	2123.36	0.31196	2.69924e-07	1.12472e-05	CLGN	chr4	-	140388455	140427968	3127	protein_coding	calmegin
ENSG00000177156	16607	17368.6	14385.5	15131.2	0.196042	2.83132e-07	1.17532e-05	TALDO1	chr11	+	747329	765024	3005	protein_coding	transaldolase_1
ENSG00000108654	22641.8	22074.9	19951	19837	0.164427	2.93533e-07	1.21393e-05	DDX5	chr17	-	64499616	64508199	7319	protein_coding	DEAD_(Asp-Glu-Ala-Asp)_box_helicase_5
ENSG00000146535	6833.18	6940	7872.4	8287.03	-0.220078	3.40216e-07	1.40174e-05	GNA12	chr7	-	2728112	2844324	6120	protein_coding	guanine_nucleotide_binding_protein_(G_protein)_alpha_12
ENSG00000171848	11314.8	10963	12529	13144.4	-0.19712	4.22812e-07	1.73557e-05	RRM2	chr2	+	10122328	10131419	4955	protein_coding	ribonucleotide_reductase_M2
ENSG00000104529	5571.67	5596.05	6590.66	6508.78	-0.219761	4.56199e-07	1.86064e-05	EEF1D	chr8	-	143579697	143599541	9390	protein_coding	eukaryotic_translation_elongation_factor_1_delta_(guanine_nucleotide_exchange_protein)
ENSG00000122359	9882.77	10076.2	11351.7	11471.5	-0.187158	4.5665e-07	1.86064e-05	ANXA11	chr10	-	80150889	80205572	8513	protein_coding	annexin_A11
ENSG00000175166	32926.2	33163.2	36337.1	36969.1	-0.146542	4.63337e-07	1.88094e-05	PSMD2	chr3	+	184298709	184309054	5453	protein_coding	proteasome_26S_subunit_non-ATPase_2
ENSG00000134684	4256.17	4524.21	3587.67	3626.38	0.26427	4.75557e-07	1.92348e-05	YARS	chr1	-	32775237	32818153	8212	protein_coding	tyrosyl-tRNA_synthetase
ENSG00000105974	9928.23	9162.95	11201.5	11114.6	-0.215219	5.05536e-07	2.03728e-05	CAV1	chr7	+	116524785	116561184	4082	protein_coding	caveolin_1
ENSG00000173402	6733.73	6548.46	7671.54	7808.6	-0.211452	5.09388e-07	2.04533e-05	DAG1	chr3	+	49468703	49535618	6923	protein_coding	dystroglycan_1
ENSG00000182809	808.806	927.943	1242.96	1236.39	-0.414392	5.24585e-07	2.09673e-05	CRIP2	chr14	+	105472962	105480170	4837	protein_coding	cysteine-rich_protein_2
ENSG00000146278	492.481	555.004	262.513	327.912	0.509749	5.25986e-07	2.09673e-05	PNRC1	chr6	+	89080751	89085160	2992	protein_coding	proline_rich_nuclear_receptor_coactivator_1
ENSG00000035681	4619.85	4614.27	3723.9	3926.34	0.254609	5.44593e-07	2.16309e-05	NSMAF	chr8	-	58583504	58659844	6165	protein_coding	neutral_sphingomyelinase_activation_associated_factor
ENSG00000170525	4036.45	4359.77	4991.72	5208.96	-0.261977	5.5142e-07	2.18236e-05	PFKFB3	chr10	+	6144934	6235545	5481	protein_coding	6-phosphofructo-2-kinase/fructose-26-biphosphatase_3
ENSG00000129250	16665.8	17103.3	18804.5	19309.2	-0.169829	5.73037e-07	2.25338e-05	KIF1C	chr17	+	4997948	5028401	8580	protein_coding	kinesin_family_member_1C
ENSG00000099875	4665.31	5177.1	4021.22	3995.15	0.273939	5.73446e-07	2.25338e-05	MKNK2	chr19	-	2037465	2051244	5221	protein_coding	MAP_kinase_interacting_serine/threonine_kinase_2
ENSG00000253729	37200.3	35152.2	40164.4	41501.8	-0.169868	6.02448e-07	2.35895e-05	PRKDC	chr8	-	47773108	47960183	15417	protein_coding	protein_kinase_DNA-activated_catalytic_polypeptide
ENSG00000168268	2927.42	2976.66	3530.99	3734.97	-0.276431	6.18234e-07	2.41221e-05	NT5DC2	chr3	-	52524385	52535054	4719	protein_coding	5'-nucleotidase_domain_containing_2
ENSG00000143799	11304.3	11447.6	12774.6	13129.4	-0.181266	6.27038e-07	2.43794e-05	PARP1	chr1	-	226360691	226408079	7169	protein_coding	poly(ADP-ribose)_polymerase_1
ENSG00000087460	27696.4	28804.4	31209.2	32318.1	-0.164726	6.46945e-07	2.50651e-05	GNAS	chr20	+	58839718	58911192	13320	protein_coding	GNAS_complex_locus
ENSG00000166888	9148.78	9234.41	7963.88	8020.4	0.19443	6.59297e-07	2.54544e-05	STAT6	chr12	-	57095408	57132139	7298	protein_coding	signal_transducer_and_activator_of_transcription_6_interleukin-4_induced
ENSG00000234741	6618.19	6792.19	5487.91	5838.98	0.231063	6.9877e-07	2.68844e-05	GAS5	chr1	-	173863900	173868882	3631	processed_transcript	growth_arrest_specific_5_(non-protein_coding)
ENSG00000148773	13888.9	12990.2	15202.9	15783.8	-0.197233	7.86524e-07	3.01555e-05	MKI67	chr10	-	128096659	128126385	12807	protein_coding	marker_of_proliferation_Ki-67
ENSG00000145860	3149.04	2716.29	3640.38	3859.68	-0.31692	7.97548e-07	3.04724e-05	RNF145	chr5	-	159157409	159210053	4614	protein_coding	ring_finger_protein_145
ENSG00000109062	2769.26	2877.8	3489.23	3439.31	-0.272848	8.13285e-07	3.09665e-05	SLC9A3R1	chr17	+	74748652	74769353	2315	protein_coding	solute_carrier_family_9_subfamily_A_(NHE3_cation_proton_antiporter_3)_member_3_regulator_1
ENSG00000167191	1541.84	1485.88	2074.25	1905.11	-0.34416	8.24019e-07	3.12674e-05	GPRC5B	chr16	-	19856691	19886167	6667	protein_coding	G_protein-coupled_receptor_class_C_group_5_member_B
ENSG00000135862	13154	12896.3	14506.8	15144.1	-0.18068	8.76815e-07	3.31568e-05	LAMC1	chr1	+	183023460	183145592	8406	protein_coding	laminin_subunit_gamma_1
ENSG00000181019	24782.2	24832.3	22427.9	22166.8	0.150477	8.97365e-07	3.38181e-05	NQO1	chr16	-	69706996	69726951	3254	protein_coding	NAD(P)H_dehydrogenase_quinone_1
ENSG00000198763	48654.3	46820	41501.9	43556.4	0.162456	9.0283e-07	3.39083e-05	MT-ND2	chrMT	+	4470	5511	1042	protein_coding	mitochondrially_encoded_NADH:ubiquinone_oxidoreductase_core_subunit_2
ENSG00000169991	1180.06	1257.81	1653.63	1605.15	-0.359154	9.13635e-07	3.40871e-05	IFFO2	chr1	-	18904281	18956686	6188	protein_coding	intermediate_filament_family_orphan_2
ENSG00000196305	12474.9	12757.3	10983.8	11203.8	0.179684	9.13763e-07	3.40871e-05	IARS	chr9	-	92210207	92293756	7401	protein_coding	isoleucyl-tRNA_synthetase
ENSG00000113407	11053.4	10888.7	9610.55	9645.98	0.182208	9.91151e-07	3.68495e-05	TARS	chr5	+	33440696	33469539	5718	protein_coding	threonyl-tRNA_synthetase
ENSG00000171903	260.447	299.526	107.392	147.291	0.508423	1.03213e-06	3.82442e-05	CYP4F11	chr19	-	15912367	15934867	4027	protein_coding	cytochrome_P450_family_4_subfamily_F_member_11
ENSG00000104341	8053.01	7640.85	8901.57	9568.57	-0.222942	1.03575e-06	3.82499e-05	LAPTM4B	chr8	+	97775057	97853013	3197	protein_coding	lysosomal_protein_transmembrane_4_beta
ENSG00000006459	261.394	308.336	134.239	138.691	0.509997	1.05753e-06	3.8924e-05	KDM7A	chr7	-	140084746	140177035	9430	protein_coding	lysine_(K)-specific_demethylase_7A
ENSG00000075218	4805.48	4765.99	5689.76	5583.1	-0.224073	1.1044e-06	4.05144e-05	GTSE1	chr22	+	46296741	46330810	4242	protein_coding	G2_and_S-phase_expressed_1
ENSG00000072274	15185.5	14931.3	16782.9	17071.8	-0.164199	1.15236e-06	4.21335e-05	TFRC	chr3	-	196027183	196082189	7887	protein_coding	transferrin_receptor
ENSG00000103202	4377.4	4518.34	5242.3	5294.97	-0.230968	1.18536e-06	4.31971e-05	NME4	chr16	+	396725	410367	3670	protein_coding	NME/NM23_nucleoside_diphosphate_kinase_4
ENSG00000067066	2581.74	2476.47	1972.82	2038.43	0.301789	1.3047e-06	4.72786e-05	SP100	chr2	+	230415942	230544090	12618	protein_coding	SP100_nuclear_antigen
ENSG00000100311	610.866	667.571	883.992	1021.36	-0.434564	1.30895e-06	4.72786e-05	PDGFB	chr22	-	39223359	39244751	3761	protein_coding	platelet-derived_growth_factor_beta_polypeptide
ENSG00000070614	5290.38	5112.5	6159.1	6058.3	-0.220371	1.3102e-06	4.72786e-05	NDST1	chr5	+	150485818	150558211	9529	protein_coding	N-deacetylase/N-sulfotransferase_(heparan_glucosaminyl)_1
ENSG00000185624	17156.3	18079.2	19661.6	20309	-0.176187	1.32172e-06	4.75389e-05	P4HB	chr17	-	81843159	81860694	5303	protein_coding	prolyl_4-hydroxylase_beta_polypeptide
ENSG00000125912	5772.45	5711.55	6556.85	6930.23	-0.220127	1.36245e-06	4.88448e-05	NCLN	chr19	+	3185563	3209575	4175	protein_coding	nicalin
ENSG00000135476	4311.1	4280.48	5054.36	5106.82	-0.228827	1.41297e-06	5.04919e-05	ESPL1	chr12	+	53268299	53293643	8890	protein_coding	extra_spindle_pole_bodies_like_1_separase
ENSG00000120053	3896.28	3959.42	3262.52	3257.61	0.250914	1.46565e-06	5.22055e-05	GOT1	chr10	-	99396870	99430624	2424	protein_coding	glutamic-oxaloacetic_transaminase_1_soluble
ENSG00000125826	5405.93	6103.09	4742.13	4706.88	0.263288	1.52285e-06	5.40684e-05	RBCK1	chr20	+	407498	430966	4024	protein_coding	RanBP-type_and_C3HC4-type_zinc_finger_containing_1
ENSG00000075426	5673	5720.36	6568.78	6693.7	-0.209129	1.57416e-06	5.5689e-05	FOSL2	chr2	+	28392448	28417312	7157	protein_coding	FOS-like_antigen_2
ENSG00000178752	514.264	615.692	344.051	334.362	0.478238	1.57858e-06	5.5689e-05	FAM132B	chr2	+	238158982	238168900	3572	protein_coding	family_with_sequence_similarity_132_member_B
ENSG00000131504	11565.7	10998.3	12761.7	13005.7	-0.184679	1.60009e-06	5.60892e-05	DIAPH1	chr5	-	141515016	141619055	7082	protein_coding	diaphanous_related_formin_1
ENSG00000100219	3223.86	3237.03	2509.78	2710.38	0.281503	1.60046e-06	5.60892e-05	XBP1	chr22	-	28794555	28800597	3028	protein_coding	X-box_binding_protein_1
ENSG00000137876	2414.1	2409.91	1898.25	1935.22	0.299005	1.60516e-06	5.60892e-05	RSL24D1	chr15	-	55180806	55197067	3009	protein_coding	ribosomal_L24_domain_containing_1
ENSG00000065600	1278.56	1410.51	963.541	991.261	0.379914	1.6462e-06	5.73419e-05	TMEM206	chr1	-	212363931	212414901	2914	protein_coding	transmembrane_protein_206
ENSG00000170421	45794.1	45827.5	49732.2	51478.9	-0.140674	1.65462e-06	5.74539e-05	KRT8	chr12	-	52897187	52949954	6881	protein_coding	keratin_8_type_II
ENSG00000077942	3221.02	3295.77	3834.28	4090.83	-0.261305	1.6669e-06	5.76987e-05	FBLN1	chr22	+	45502238	45601135	7285	protein_coding	fibulin_1
ENSG00000197043	9207.5	9238.32	10406	10593.2	-0.180664	1.72162e-06	5.94065e-05	ANXA6	chr5	-	151100712	151157882	5427	protein_coding	annexin_A6
ENSG00000148468	3848.93	3853.71	4446.81	4996.08	-0.27017	1.75835e-06	6.04852e-05	FAM171A1	chr10	-	15211643	15371062	3955	protein_coding	family_with_sequence_similarity_171_member_A1
ENSG00000176170	11272.1	12216.9	13255.9	14156.1	-0.212171	1.84568e-06	6.32918e-05	SPHK1	chr17	+	76376584	76387860	4416	protein_coding	sphingosine_kinase_1
ENSG00000145050	3291.1	3546.35	4085.85	4226.3	-0.260895	1.88933e-06	6.45882e-05	MANF	chr3	+	51385047	51389397	2111	protein_coding	mesencephalic_astrocyte-derived_neurotrophic_factor
ENSG00000144224	6285.76	6136.37	5343.72	5293.89	0.212979	1.91314e-06	6.52004e-05	UBXN4	chr2	+	135741619	135785055	5112	protein_coding	UBX_domain_protein_4
ENSG00000141858	1086.3	1007.23	1350.35	1538.5	-0.380468	2.12179e-06	7.20887e-05	SAMD1	chr19	-	14087840	14091036	2263	protein_coding	sterile_alpha_motif_domain_containing_1
ENSG00000136213	1066.41	1097.28	1415.98	1483.67	-0.357272	2.15884e-06	7.31224e-05	CHST12	chr7	+	2403560	2448483	16143	protein_coding	carbohydrate_(chondroitin_4)_sulfotransferase_12
ENSG00000120820	568.248	574.581	356.978	360.165	0.459742	2.20715e-06	7.453e-05	GLT8D2	chr12	-	103988984	104064183	3271	protein_coding	glycosyltransferase_8_domain_containing_2
ENSG00000143622	1244.46	1180.49	845.211	907.402	0.382903	2.22115e-06	7.47742e-05	RIT1	chr1	-	155897808	155911404	3919	protein_coding	Ras-like_without_CAAX_1
ENSG00000137076	34204.7	33905.2	37657.6	37298.1	-0.135539	2.24198e-06	7.52461e-05	TLN1	chr9	-	35696948	35732395	10076	protein_coding	talin_1
ENSG00000162772	205.516	238.838	81.538	108.587	0.484911	2.2662e-06	7.58285e-05	ATF3	chr1	+	212565334	212620777	4040	protein_coding	activating_transcription_factor_3
ENSG00000084234	19975.8	19382.1	21807.4	22130.3	-0.154746	2.28998e-06	7.61714e-05	APLP2	chr11	+	130069837	130144811	7451	protein_coding	amyloid_beta_(A4)_precursor-like_protein_2
ENSG00000205364	347.578	392.516	207.823	195.672	0.490058	2.29025e-06	7.61714e-05	MT1M	chr16	+	56632233	56633986	942	protein_coding	metallothionein_1M
ENSG00000103485	4395.39	4569.24	5280.09	5296.04	-0.225396	2.34248e-06	7.76747e-05	QPRT	chr16	+	29679008	29698699	3642	protein_coding	quinolinate_phosphoribosyltransferase
ENSG00000185896	11394.3	11420.2	12740.8	13009	-0.169246	2.36221e-06	7.80945e-05	LAMP1	chr13	+	113297241	113323672	5739	protein_coding	lysosomal-associated_membrane_protein_1
ENSG00000197119	1395.05	1506.44	1840.57	1949.19	-0.334204	2.39729e-06	7.90175e-05	SLC25A29	chr14	-	100291111	100306547	7451	protein_coding	solute_carrier_family_25_(mitochondrial_carnitine/acylcarnitine_carrier)_member_29
ENSG00000249628	614.654	633.312	405.701	394.569	0.450245	2.40967e-06	7.91893e-05	LINC00942	chr12	-	1500525	1507318	2417	lincRNA	long_intergenic_non-protein_coding_RNA_942
ENSG00000141959	5261.97	5752.66	6488.24	6577.59	-0.231927	2.50176e-06	8.19718e-05	PFKL	chr21	+	44300051	44327376	8926	protein_coding	phosphofructokinase_liver
ENSG00000141556	5489.27	5787.9	6572.76	6611.99	-0.214281	2.5183e-06	8.22694e-05	TBCD	chr17	+	82752064	82945922	13546	protein_coding	tubulin_folding_cofactor_D
ENSG00000119333	4909.66	5336.65	5975.15	6235.7	-0.237308	2.59742e-06	8.46039e-05	WDR34	chr9	-	128633661	128656787	2604	protein_coding	WD_repeat_domain_34
ENSG00000198053	2647.09	2679.09	3233.68	3243.64	-0.260568	2.9413e-06	9.55229e-05	SIRPA	chr20	+	1894167	1940592	5068	protein_coding	signal-regulatory_protein_alpha
ENSG00000170004	11983.4	12305	13865.4	13546.5	-0.169236	2.99109e-06	9.67966e-05	CHD3	chr17	+	7884806	7912760	9758	protein_coding	chromodomain_helicase_DNA_binding_protein_3
ENSG00000074319	2569.43	2747.61	2134.9	2120.14	0.289894	2.99805e-06	9.67966e-05	TSG101	chr11	-	18468336	18527232	3839	protein_coding	tumor_susceptibility_101
ENSG00000100075	4602.8	4845.27	5451.12	5758.34	-0.231688	3.11877e-06	0.000100401	SLC25A1	chr22	-	19175575	19178830	2096	protein_coding	solute_carrier_family_25_(mitochondrial_carrier;_citrate_transporter)_member_1
ENSG00000089916	3820.52	3566.91	2974.15	3086.67	0.263187	3.19646e-06	0.000102603	GPATCH2L	chr14	+	76151916	76254342	21987	protein_coding	G-patch_domain_containing_2_like
ENSG00000163577	2559.96	2308.11	1854.49	1956.72	0.311999	3.58662e-06	0.000114793	EIF5A2	chr3	-	170888415	170908693	5593	protein_coding	eukaryotic_translation_initiation_factor_5A2
ENSG00000175130	1917.84	1825.54	2309.91	2403.97	-0.297186	3.71463e-06	0.000118546	MARCKSL1	chr1	-	32333832	32336379	1699	protein_coding	MARCKS-like_1
ENSG00000172893	3008.87	3081.4	3620.49	3715.62	-0.249232	3.73268e-06	0.000118779	DHCR7	chr11	-	71428193	71452868	4160	protein_coding	7-dehydrocholesterol_reductase
ENSG00000177732	2358.23	2516.61	2958.24	3056.57	-0.275969	3.83655e-06	0.000121733	SOX12	chr20	+	325401	330224	4824	protein_coding	SRY-box_12
ENSG00000159840	9422.49	9981.27	10879.4	11521	-0.197985	3.90051e-06	0.000123408	ZYX	chr7	+	143381080	143391111	3482	protein_coding	zyxin
ENSG00000131473	13992.1	14209.9	15842.2	15689.2	-0.156676	3.9885e-06	0.000125725	ACLY	chr17	-	41866908	41930542	5217	protein_coding	ATP_citrate_lyase
ENSG00000100528	3454	3413.23	2771.3	2895.3	0.256283	3.99652e-06	0.000125725	CNIH1	chr14	-	54423560	54441431	5060	protein_coding	cornichon_family_AMPA_receptor_auxiliary_protein_1
ENSG00000177426	1483.13	1619.01	1214.12	1083.72	0.359708	4.08931e-06	0.000128279	TGIF1	chr18	+	3411608	3459978	8222	protein_coding	TGFB-induced_factor_homeobox_1
ENSG00000064666	7001.76	7160.24	8062.32	8171.99	-0.189092	4.11004e-06	0.000128564	CNN2	chr19	+	1026581	1039068	3645	protein_coding	calponin_2
ENSG00000142961	1170.59	1129.59	832.285	845.045	0.372259	4.13364e-06	0.000128937	MOB3C	chr1	-	46607715	46616891	5916	protein_coding	MOB_kinase_activator_3C
ENSG00000145979	841.006	888.79	570.766	620.344	0.409978	4.20986e-06	0.000130944	TBC1D7	chr6	-	13266542	13328583	8300	protein_coding	TBC1_domain_family_member_7
ENSG00000197256	2502.18	2483.33	3001.99	3082.37	-0.263687	4.23215e-06	0.000131268	KANK2	chr19	-	11164267	11197791	7638	protein_coding	KN_motif_and_ankyrin_repeat_domains_2
ENSG00000179630	311.589	336.722	184.952	158.043	0.479564	4.35013e-06	0.000134549	LACC1	chr13	+	43879284	43893932	4550	protein_coding	laccase_(multicopper_oxidoreductase)_domain_containing_1
ENSG00000085662	16446	16234.1	14839.9	14244.3	0.163067	4.41909e-06	0.0001363	AKR1B1	chr7	-	134442350	134459284	3660	protein_coding	aldo-keto_reductase_family_1_member_B1_(aldose_reductase)
ENSG00000177954	26302.3	26462	23826	24010.7	0.138446	4.5363e-06	0.000139526	RPS27	chr1	+	153990759	153992150	946	protein_coding	ribosomal_protein_S27
ENSG00000114796	281.283	321.061	167.054	140.841	0.478711	4.66461e-06	0.000143074	KLHL24	chr3	+	183635568	183684477	8650	protein_coding	kelch_like_family_member_24
ENSG00000157514	264.235	304.42	146.172	142.991	0.477431	4.9376e-06	0.000151028	TSC22D3	chrX	-	107713221	107777342	4766	protein_coding	TSC22_domain_family_member_3
ENSG00000183853	9589.18	9674.89	10877.4	10864.1	-0.168879	5.28193e-06	0.000160777	KIRREL	chr1	+	157993273	158100262	7872	protein_coding	kin_of_IRRE_like_(Drosophila)
ENSG00000116584	4384.98	4671.04	3822.34	3772.6	0.236843	5.28547e-06	0.000160777	ARHGEF2	chr1	-	155946851	156007070	9135	protein_coding	Rho/Rac_guanine_nucleotide_exchange_factor_2
ENSG00000003989	1092.93	1014.08	1389.13	1421.31	-0.348536	5.62908e-06	0.000170759	SLC7A2	chr8	+	17497088	17570573	7905	protein_coding	solute_carrier_family_7_(cationic_amino_acid_transporter_y+_system)_member_2
ENSG00000130702	21386.9	22047.5	25169.4	23679.5	-0.164343	5.96678e-06	0.000180507	LAMA5	chr20	-	62307955	62367312	14291	protein_coding	laminin_subunit_alpha_5
ENSG00000174231	21584.9	21569.8	23554.5	24250.4	-0.144061	6.17847e-06	0.000186401	PRPF8	chr17	-	1650629	1684882	11355	protein_coding	pre-mRNA_processing_factor_8
ENSG00000099364	2583.63	2887.59	3392.78	3353.3	-0.274267	6.38238e-06	0.000192028	FBXL19	chr16	+	30923055	30948783	4340	protein_coding	F-box_and_leucine-rich_repeat_protein_19
ENSG00000149782	5386.99	5309.25	6097.45	6314.18	-0.203842	6.67062e-06	0.000200155	PLCB3	chr11	+	64251523	64269150	4964	protein_coding	phospholipase_C_beta_3
ENSG00000109814	9418.7	9151.21	8078.23	8235.42	0.179904	6.78729e-06	0.000203104	UGDH	chr4	-	39498755	39528311	4045	protein_coding	UDP-glucose_6-dehydrogenase
ENSG00000062822	3304.36	3331.98	3833.28	4181.14	-0.250839	7.06712e-06	0.000210906	POLD1	chr19	+	50384204	50418018	4858	protein_coding	polymerase_(DNA_directed)_delta_1_catalytic_subunit
ENSG00000162433	884.572	831.038	1127.61	1225.64	-0.3686	7.09368e-06	0.000211128	AK4	chr1	+	65147549	65232145	7578	protein_coding	adenylate_kinase_4
ENSG00000170017	11472	10698.8	12692.1	12587.5	-0.181865	7.11318e-06	0.000211139	ALCAM	chr3	+	105366909	105576900	7179	protein_coding	activated_leukocyte_cell_adhesion_molecule
ENSG00000059728	411.979	497.252	270.468	265.555	0.458932	7.16067e-06	0.000211979	MXD1	chr2	+	69897688	69942945	6351	protein_coding	MAX_dimerization_protein_1
ENSG00000114353	14329.3	14889.2	16151.5	16662.2	-0.162208	7.32438e-06	0.000215727	GNAI2	chr3	+	50226292	50259355	7650	protein_coding	guanine_nucleotide_binding_protein_(G_protein)_alpha_inhibiting_activity_polypeptide_2
ENSG00000150051	221.617	234.922	112.363	105.362	0.465573	7.32637e-06	0.000215727	MKX	chr10	-	27672875	27746060	4106	protein_coding	mohawk_homeobox
ENSG00000095319	7459.2	7250.29	8391.46	8387.01	-0.18231	7.65349e-06	0.00022476	NUP188	chr9	+	128947699	129007096	8041	protein_coding	nucleoporin_188kDa
ENSG00000123384	7867.39	8245.78	9535.97	9019.18	-0.194563	7.86664e-06	0.000230407	LRP1	chr12	+	57128493	57213351	20839	protein_coding	LDL_receptor_related_protein_1
ENSG00000100065	3970.16	4044.58	4684.46	4725.15	-0.218082	7.9277e-06	0.000231581	CARD10	chr22	-	37490362	37519542	5652	protein_coding	caspase_recruitment_domain_family_member_10
ENSG00000198467	17216	16439.7	18799.5	18811.4	-0.155646	8.29304e-06	0.000241614	TPM2	chr9	-	35681992	35691020	4047	protein_coding	tropomyosin_2_(beta)
ENSG00000183684	5138.85	5230.94	6031.83	5965.84	-0.200233	8.37454e-06	0.000243346	ALYREF	chr17	-	81887844	81891586	1574	protein_coding	Aly/REF_export_factor
ENSG00000147894	682.844	647.015	448.459	438.649	0.418784	8.58309e-06	0.000248336	C9orf72	chr9	-	27546545	27573866	6062	protein_coding	chromosome_9_open_reading_frame_72
ENSG00000181588	1678.22	1764.85	2080.21	2319.03	-0.308685	8.59124e-06	0.000248336	MEX3D	chr19	-	1554669	1568058	2850	protein_coding	mex-3_RNA_binding_family_member_D
ENSG00000171992	488.693	534.448	758.702	742.908	-0.408807	8.61529e-06	0.000248381	SYNPO	chr5	+	150601080	150659220	10258	protein_coding	synaptopodin
ENSG00000104549	3704.03	3682.41	4312.57	4396.17	-0.222917	8.8072e-06	0.000253253	SQLE	chr8	+	124998497	125022283	4305	protein_coding	squalene_epoxidase
ENSG00000221963	1129.87	1126.65	818.363	843.969	0.359764	9.04742e-06	0.000259485	APOL6	chr22	+	35648395	35668409	10121	protein_coding	apolipoprotein_L6
ENSG00000173638	2266.36	2366.84	2766.33	2922.18	-0.268463	9.4539e-06	0.00027044	SLC19A1	chr21	-	45493572	45544411	9998	protein_coding	solute_carrier_family_19_(folate_transporter)_member_1
ENSG00000101412	3846.09	4030.88	4519.39	4888.57	-0.23781	9.63528e-06	0.000274917	E2F1	chr20	-	33675683	33686404	2503	protein_coding	E2F_transcription_factor_1
ENSG00000277443	2565.64	2534.23	2994.04	3240.41	-0.263599	9.7003e-06	0.000276059	MARCKS	chr6	+	113857362	113863471	4275	protein_coding	myristoylated_alanine-rich_protein_kinase_C_substrate
ENSG00000058866	518.052	531.512	353	302.109	0.440764	9.80134e-06	0.000278217	DGKG	chr3	-	186105668	186362237	10978	protein_coding	diacylglycerol_kinase_gamma
ENSG00000166598	22493.1	21640.3	24185	24875.1	-0.14853	9.99325e-06	0.00028248	HSP90B1	chr12	+	103930107	103953645	4688	protein_coding	heat_shock_protein_90kDa_beta_family_member_1
ENSG00000196352	1404.52	1336.12	1073.92	976.209	0.347058	1.00027e-05	0.00028248	CD55	chr1	+	207321508	207386804	5568	protein_coding	CD55_molecule_decay_accelerating_factor_for_complement_(Cromer_blood_group)
ENSG00000113013	18123.3	18556.9	16360.3	16652.5	0.147983	1.02731e-05	0.000289375	HSPA9	chr5	-	138554882	138575444	4751	protein_coding	heat_shock_protein_family_A_(Hsp70)_member_9
ENSG00000136436	2695.39	2773.06	2274.12	2193.25	0.264882	1.06677e-05	0.000299727	CALCOCO2	chr17	+	48830988	48866522	8333	protein_coding	calcium_binding_and_coiled-coil_domain_2
ENSG00000112655	3922.8	4145.4	4736.17	4768.16	-0.221778	1.07632e-05	0.000301642	PTK7	chr6	+	43076268	43161719	9024	protein_coding	protein_tyrosine_kinase_7_(inactive)
ENSG00000102393	3896.28	3898.73	3355.99	3181.28	0.235658	1.08726e-05	0.000303938	GLA	chrX	-	101397803	101407925	2065	protein_coding	galactosidase_alpha
ENSG00000158470	6776.35	6264.6	7614.86	7518.32	-0.203467	1.13416e-05	0.000316247	B4GALT5	chr20	-	49632945	49713878	4722	protein_coding	UDP-Gal:betaGlcNAc_beta_14-_galactosyltransferase_polypeptide_5
ENSG00000180340	1558.89	1463.37	1862.45	2002.95	-0.308381	1.15635e-05	0.000321622	FZD2	chr17	+	44557459	44559570	2112	protein_coding	frizzled_class_receptor_2
ENSG00000113368	4667.21	4715.09	5395.43	5491.71	-0.203402	1.17005e-05	0.000324615	LMNB1	chr5	+	126776623	126837020	3633	protein_coding	lamin_B1
ENSG00000213064	4142.52	4019.13	4724.23	4844.49	-0.215741	1.20277e-05	0.000332856	SFT2D2	chr1	+	168225938	168253025	11221	protein_coding	SFT2_domain_containing_2
ENSG00000129657	8621.26	9139.46	10445.8	9923.36	-0.18907	1.21614e-05	0.000335715	SEC14L1	chr17	+	77086716	77217101	10850	protein_coding	SEC14-like_lipid_binding_1
ENSG00000074935	448.916	440.479	280.411	263.404	0.442468	1.22885e-05	0.000338378	TUBE1	chr6	-	112070777	112087529	6973	protein_coding	tubulin_epsilon_1
ENSG00000196923	6015.85	6301.79	7066.96	7096.87	-0.192186	1.26026e-05	0.000346165	PDLIM7	chr5	-	177483394	177497606	4407	protein_coding	PDZ_and_LIM_domain_7
ENSG00000167535	1143.12	1035.62	1421.94	1456.79	-0.336375	1.27928e-05	0.000350261	CACNB3	chr12	+	48813794	48828941	7153	protein_coding	calcium_channel_voltage-dependent_beta_3_subunit
ENSG00000090861	10053.2	11038.4	9080.55	9189.05	0.197006	1.28152e-05	0.000350261	AARS	chr16	-	70252295	70289543	4498	protein_coding	alanyl-tRNA_synthetase
ENSG00000104812	2055.16	2068.3	2472.99	2602.87	-0.270381	1.28544e-05	0.000350464	GYS1	chr19	-	48968125	48993310	4246	protein_coding	glycogen_synthase_1
ENSG00000145362	811.647	818.313	568.778	576.265	0.388166	1.29385e-05	0.000351888	ANK2	chr4	+	112818109	113383740	18224	protein_coding	ankyrin_2_neuronal
ENSG00000177697	6331.22	6354.65	7229.04	7248.46	-0.182601	1.30452e-05	0.00035392	CD151	chr11	+	832843	839831	3938	protein_coding	CD151_molecule_(Raph_blood_group)
ENSG00000249992	630.755	735.111	894.93	1126.73	-0.407945	1.32305e-05	0.000358068	TMEM158	chr3	-	45224466	45226278	1813	protein_coding	transmembrane_protein_158_(gene/pseudogene)
ENSG00000089060	1474.6	1663.05	1179.32	1203.06	0.333644	1.33277e-05	0.000359816	SLC8B1	chr12	-	113298759	113359493	6768	protein_coding	solute_carrier_family_8_(sodium/lithium/calcium_exchanger)_member_B1
ENSG00000091409	16429	15776	17604.3	18734	-0.16788	1.38038e-05	0.00037176	ITGA6	chr2	+	172427354	172506282	6533	protein_coding	integrin_subunit_alpha_6
ENSG00000182272	1475.55	1347.87	1747.1	1901.89	-0.316441	1.57596e-05	0.000423399	B4GALNT4	chr11	+	369796	382116	3761	protein_coding	beta-14-N-acetyl-galactosaminyl_transferase_4
ENSG00000196998	1864.8	2075.15	1557.18	1527.75	0.305903	1.58751e-05	0.000425468	WDR45	chrX	-	49071470	49101170	5298	protein_coding	WD_repeat_domain_45
ENSG00000116560	15487.6	15314	16800.8	17561	-0.152998	1.59825e-05	0.000427311	SFPQ	chr1	-	35176378	35193148	7426	protein_coding	splicing_factor_proline/glutamine-rich
ENSG00000116717	9428.17	10216.2	8232.36	8738.58	0.200164	1.61467e-05	0.000430658	GADD45A	chr1	+	67685061	67688338	2069	protein_coding	growth_arrest_and_DNA_damage_inducible_alpha
ENSG00000141753	3615	3916.35	4517.41	4425.2	-0.230531	1.6565e-05	0.000440749	IGFBP4	chr17	+	40443461	40457731	2200	protein_coding	insulin_like_growth_factor_binding_protein_4
ENSG00000164400	193.204	245.69	104.408	102.136	0.443092	1.68561e-05	0.000447415	CSF2	chr5	+	132073790	132076170	787	protein_coding	colony_stimulating_factor_2_(granulocyte-macrophage)
ENSG00000198768	339.054	353.362	195.89	203.198	0.444762	1.80664e-05	0.000478392	APCDD1L	chr20	-	58459101	58515131	3942	protein_coding	adenomatosis_polyposis_coli_down-regulated_1-like
ENSG00000076248	3057.17	2997.22	3629.44	3562.95	-0.230788	1.81349e-05	0.000479056	UNG	chr12	+	109097574	109110992	2567	protein_coding	uracil_DNA_glycosylase
ENSG00000161010	982.121	953.393	741.797	632.171	0.377987	1.93391e-05	0.000509477	C5orf45	chr5	-	179835133	179862173	8496	protein_coding	chromosome_5_open_reading_frame_45
ENSG00000105011	1502.07	1486.86	1823.67	1959.94	-0.296785	1.93788e-05	0.000509477	ASF1B	chr19	-	14119509	14136956	2304	protein_coding	anti-silencing_function_1B_histone_chaperone
ENSG00000082641	10958.7	11498.5	9866.1	10031.9	0.16811	1.9793e-05	0.000519132	NFE2L1	chr17	+	48048329	48061487	5825	protein_coding	nuclear_factor_erythroid_2_like_1
ENSG00000121653	519.946	523.681	727.876	771.936	-0.388758	2.04593e-05	0.000535335	MAPK8IP1	chr11	+	45885651	45906465	3498	protein_coding	mitogen-activated_protein_kinase_8_interacting_protein_1
ENSG00000113719	8965.05	9179.59	10195.2	10196.4	-0.162635	2.11591e-05	0.000552338	ERGIC1	chr5	+	172834275	172952685	14139	protein_coding	endoplasmic_reticulum-golgi_intermediate_compartment_1
ENSG00000105855	465.963	367.066	652.304	632.171	-0.417513	2.18469e-05	0.000568946	ITGB8	chr7	+	20330702	20415754	15156	protein_coding	integrin_subunit_beta_8
ENSG00000115306	14051.8	13908.4	15443.5	15524.7	-0.14342	2.22969e-05	0.000578084	SPTBN1	chr2	+	54456285	54671445	18504	protein_coding	spectrin_beta_non-erythrocytic_1
ENSG00000124422	9206.56	9095.41	10088.8	10609.3	-0.170494	2.23025e-05	0.000578084	USP22	chr17	-	20999593	21043760	6808	protein_coding	ubiquitin_specific_peptidase_22
ENSG00000157870	2208.59	2248.4	2631.09	2808.21	-0.259788	2.26428e-05	0.000585368	FAM213B	chr1	+	2586491	2591469	3371	protein_coding	family_with_sequence_similarity_213_member_B
ENSG00000162063	2317.5	2130.94	2700.7	2751.23	-0.26424	2.26895e-05	0.000585368	CCNF	chr16	+	2429394	2458854	6309	protein_coding	cyclin_F
ENSG00000026508	21654	19917.5	23105.1	23752.6	-0.166261	2.33153e-05	0.000600111	CD44	chr11	+	35138870	35232402	10057	protein_coding	CD44_molecule_(Indian_blood_group)
ENSG00000198888	38638.9	36649.9	33641.4	34480.2	0.140633	2.37898e-05	0.0006109	MT-ND1	chrMT	+	3307	4262	956	protein_coding	mitochondrially_encoded_NADH:ubiquinone_oxidoreductase_core_subunit_1
ENSG00000137575	11029.7	11400.6	9992.39	10012.6	0.159442	2.557e-05	0.000655089	SDCBP	chr8	+	58552924	58582860	4778	protein_coding	syndecan_binding_protein
ENSG00000231500	32042.5	31595.1	28342.4	29518.5	0.134111	2.56937e-05	0.000655311	RPS18	chr6	+	33272010	33276510	1898	protein_coding	ribosomal_protein_S18
ENSG00000069869	3632.05	3656.96	3033.81	3125.37	0.22589	2.56973e-05	0.000655311	NEDD4	chr15	-	55826922	55993746	9097	protein_coding	neural_precursor_cell_expressed_developmentally_down-regulated_4_E3_ubiquitin_protein_ligase
ENSG00000160072	5518.63	5483.48	6164.08	6522.76	-0.194701	2.59157e-05	0.000658978	ATAD3B	chr1	+	1471769	1497848	7682	protein_coding	ATPase_family_AAA_domain_containing_3B
ENSG00000166189	3660.46	3714.71	4231.03	4426.27	-0.216139	2.59604e-05	0.000658978	HPS6	chr10	+	102065390	102068038	2649	protein_coding	Hermansky-Pudlak_syndrome_6
ENSG00000143870	6722.37	6774.57	7622.81	7670.98	-0.173005	2.67622e-05	0.000677772	PDIA6	chr2	-	10783391	10837977	4101	protein_coding	protein_disulfide_isomerase_family_A_member_6
ENSG00000177084	5785.71	6036.53	7118.67	6599.09	-0.202708	2.7089e-05	0.000683898	POLE	chr12	-	132623753	132687365	16609	protein_coding	polymerase_(DNA_directed)_epsilon_catalytic_subunit
ENSG00000176720	2679.29	2853.33	3230.7	3447.91	-0.247715	2.7128e-05	0.000683898	BOK	chr2	+	241558721	241574138	2657	protein_coding	BCL2-related_ovarian_killer
ENSG00000151503	5079.19	4860.94	5638.06	5885.21	-0.201097	2.73769e-05	0.0006886	NCAPD3	chr11	-	134150119	134225454	9114	protein_coding	non-SMC_condensin_II_complex_subunit_D3
ENSG00000197063	6481.81	6884.2	5775.28	5833.6	0.192906	2.78109e-05	0.000697928	MAFG	chr17	-	81918270	81927714	5220	protein_coding	v-maf_avian_musculoaponeurotic_fibrosarcoma_oncogene_homolog_G
ENSG00000196526	5460.86	5318.06	6367.92	6059.38	-0.194737	2.80653e-05	0.000702714	AFAP1	chr4	-	7758714	7939926	10036	protein_coding	actin_filament_associated_protein_1
ENSG00000054793	3920.91	4159.11	3461.39	3371.58	0.224406	2.98604e-05	0.000745969	ATP9A	chr20	-	51596514	51768634	8317	protein_coding	ATPase_class_II_type_9A
ENSG00000169299	5046.04	5211.36	4528.34	4252.1	0.210097	3.02521e-05	0.00075405	PGM2	chr4	+	37826633	37862937	3704	protein_coding	phosphoglucomutase_2
ENSG00000136068	34515.4	35623	31697.4	32328.9	0.128625	3.06698e-05	0.000762738	FLNB	chr3	+	58008400	58172251	13952	protein_coding	filamin_B
ENSG00000108179	27318.5	26787	23834	25082.6	0.141618	3.08131e-05	0.000764581	PPIF	chr10	+	79347469	79355337	2674	protein_coding	peptidylprolyl_isomerase_F
ENSG00000168496	6056.57	6176.5	6854.17	7118.37	-0.182835	3.08854e-05	0.000764656	FEN1	chr11	+	61792637	61797244	2478	protein_coding	flap_structure-specific_endonuclease_1
ENSG00000084774	7927.05	8266.33	9036.8	9299.79	-0.171986	3.1431e-05	0.000776422	CAD	chr2	+	27217390	27243943	8422	protein_coding	carbamoyl-phosphate_synthetase_2_aspartate_transcarbamylase_and_dihydroorotase
ENSG00000172731	2320.34	2275.81	2707.66	2857.67	-0.250546	3.17708e-05	0.00078153	LRRC20	chr10	-	70298970	70382650	3625	protein_coding	leucine_rich_repeat_containing_20
ENSG00000186480	1046.52	965.14	1337.42	1301.97	-0.32567	3.17793e-05	0.00078153	INSIG1	chr7	+	155297776	155310235	3650	protein_coding	insulin_induced_gene_1
ENSG00000177311	5522.42	5475.65	4847.54	4695.05	0.193875	3.29313e-05	0.000808061	ZBTB38	chr3	+	141324213	141449792	13706	protein_coding	zinc_finger_and_BTB_domain_containing_38
ENSG00000143575	3000.35	3292.83	2590.32	2606.09	0.250693	3.38439e-05	0.000828613	HAX1	chr1	+	154272511	154275875	2155	protein_coding	HCLS1_associated_protein_X-1
ENSG00000212907	8861.82	9694.46	8305.94	7595.73	0.208627	3.50314e-05	0.00085579	MT-ND4L	chrMT	+	10470	10766	297	protein_coding	mitochondrially_encoded_NADH:ubiquinone_oxidoreductase_core_subunit_4L
ENSG00000197785	5867.16	6379.12	6978.46	7194.71	-0.199012	3.53117e-05	0.000860731	ATAD3A	chr1	+	1512151	1534687	3069	protein_coding	ATPase_family_AAA_domain_containing_3A
ENSG00000166441	31486.6	30716.1	28102.8	28716.5	0.127745	3.54011e-05	0.000861011	RPL27A	chr11	+	8682411	8714759	7193	protein_coding	ribosomal_protein_L27a
ENSG00000275052	4517.57	4355.85	3797.48	3810.23	0.208353	3.56756e-05	0.000865781	PPP4R3B	chr2	-	55547292	55618880	8217	protein_coding	protein_phosphatase_4_regulatory_subunit_3B
ENSG00000205336	1789.03	1840.23	2208.49	2245.93	-0.264543	3.63094e-05	0.000879072	ADGRG1	chr16	+	57610652	57665580	8659	protein_coding	adhesion_G_protein-coupled_receptor_G1
ENSG00000196411	2238.9	2297.35	2782.24	2692.1	-0.247005	3.63825e-05	0.000879072	EPHB4	chr7	-	100802565	100827521	6435	protein_coding	EPH_receptor_B4
ENSG00000127616	6347.32	6442.75	7188.27	7326.95	-0.174677	3.66531e-05	0.000883675	SMARCA4	chr19	+	10961001	11065395	11067	protein_coding	SWI/SNF_related_matrix_associated_actin_dependent_regulator_of_chromatin_subfamily_a_member_4
ENSG00000198911	7052.9	6890.08	7873.39	7892.46	-0.170035	3.69382e-05	0.000888609	SREBF2	chr22	+	41833079	41907308	7557	protein_coding	sterol_regulatory_element_binding_transcription_factor_2
ENSG00000176171	2521.12	2662.45	3064.64	3151.18	-0.239823	3.7472e-05	0.000899491	BNIP3	chr10	-	131966455	131982013	5325	protein_coding	BCL2/adenovirus_E1B_19kDa_interacting_protein_3
ENSG00000178921	6087.82	6144.2	6832.29	7115.15	-0.180471	3.82452e-05	0.000916059	PFAS	chr17	+	8247618	8270491	6471	protein_coding	phosphoribosylformylglycinamidine_synthase
ENSG00000104824	6982.81	6897.91	7725.23	8011.8	-0.17326	3.83383e-05	0.000916301	HNRNPL	chr19	-	38836388	38852347	6821	protein_coding	heterogeneous_nuclear_ribonucleoprotein_L
ENSG00000059758	2426.42	2401.1	1983.76	1986.82	0.254631	3.84277e-05	0.000916456	CDK17	chr12	-	96278261	96400560	6547	protein_coding	cyclin-dependent_kinase_17
ENSG00000177606	8745.33	9666.08	10362.3	10853.3	-0.193566	3.93239e-05	0.000935807	JUN	chr1	-	58780788	58784327	3540	protein_coding	jun_proto-oncogene
ENSG00000135241	1138.39	1058.13	816.375	825.692	0.338928	3.96095e-05	0.000940577	PNPLA8	chr7	-	108470422	108569666	5668	protein_coding	patatin_like_phospholipase_domain_containing_8
ENSG00000141682	4036.45	3874.26	3306.27	3416.73	0.218579	4.02999e-05	0.00095348	PMAIP1	chr18	+	59899948	59904306	2235	protein_coding	phorbol-12-myristate-13-acetate-induced_protein_1
ENSG00000261236	8564.44	9596.58	10304.6	10722.2	-0.199318	4.03256e-05	0.00095348	BOP1	chr8	-	144262102	144291370	3716	protein_coding	block_of_proliferation_1
ENSG00000072062	2715.28	2678.12	3177	3231.81	-0.22946	4.05492e-05	0.000956719	PRKACA	chr19	-	14091688	14118084	6144	protein_coding	protein_kinase_cAMP-dependent_alpha_catalytic_subunit
ENSG00000144579	2551.43	2843.54	3342.07	3203.86	-0.252547	4.11108e-05	0.000967901	CTDSP1	chr2	+	218398256	218405941	4727	protein_coding	CTD_small_phosphatase_1
ENSG00000181852	2298.56	2267	1888.3	1850.28	0.25876	4.36995e-05	0.00102666	RNF41	chr12	-	56202175	56221933	6537	protein_coding	ring_finger_protein_41_E3_ubiquitin_protein_ligase
ENSG00000170989	654.432	672.465	860.127	981.585	-0.361538	4.46795e-05	0.00104654	S1PR1	chr1	+	101236888	101241518	3071	protein_coding	sphingosine-1-phosphate_receptor_1
ENSG00000186340	722.621	635.269	952.603	922.453	-0.35866	4.47354e-05	0.00104654	THBS2	chr6	-	169215780	169254044	6397	protein_coding	thrombospondin_2
ENSG00000110768	2845.97	2784.81	2403.38	2264.2	0.245667	4.52058e-05	0.00105531	GTF2H1	chr11	+	18322295	18367044	6939	protein_coding	general_transcription_factor_IIH_subunit_1
ENSG00000149428	7464.88	7710.35	8514.76	8593.44	-0.166148	4.55116e-05	0.00106021	HYOU1	chr11	-	119044189	119057202	7694	protein_coding	hypoxia_up-regulated_1
ENSG00000151694	1635.61	1582.79	1292.68	1247.14	0.294127	4.65931e-05	0.00108312	ADAM17	chr2	-	9488486	9555792	5491	protein_coding	ADAM_metallopeptidase_domain_17
ENSG00000178252	6671.23	6713.89	7600.94	7515.09	-0.168339	4.76339e-05	0.00110499	WDR6	chr3	+	49007062	49015953	5304	protein_coding	WD_repeat_domain_6
ENSG00000099968	2317.5	2396.21	1925.09	1945.97	0.255561	4.8024e-05	0.0011117	BCL2L13	chr22	+	17628855	17730855	7662	protein_coding	BCL2-like_13_(apoptosis_facilitator)
ENSG00000186185	4809.27	4780.67	5518.73	5470.21	-0.186493	4.92142e-05	0.00113687	KIF18B	chr17	-	44924709	44947711	4655	protein_coding	kinesin_family_member_18B
ENSG00000171388	371.255	340.637	580.71	506.382	-0.402179	4.9701e-05	0.00114572	APLN	chrX	-	129645259	129654937	3205	protein_coding	apelin
ENSG00000187741	2861.13	2927.72	3541.93	3335.02	-0.229099	5.00155e-05	0.00115057	FANCA	chr16	-	89737549	89816657	9736	protein_coding	Fanconi_anemia_complementation_group_A
ENSG00000196954	4443.7	4474.29	3641.37	3951.07	0.216241	5.07044e-05	0.00116399	CASP4	chr11	-	104942866	104969436	7256	protein_coding	caspase_4
ENSG00000114784	995.38	1086.52	777.594	769.786	0.340678	5.17571e-05	0.00118569	EIF1B	chr3	+	40309684	40312424	1912	protein_coding	eukaryotic_translation_initiation_factor_1B
ENSG00000077782	2300.46	2508.78	2896.59	2914.65	-0.247399	5.19329e-05	0.00118725	FGFR1	chr8	-	38411138	38468834	12698	protein_coding	fibroblast_growth_factor_receptor_1
ENSG00000198695	14317	13650.9	15491.2	15580.6	-0.147022	5.27861e-05	0.00120028	MT-ND6	chrMT	-	14149	14673	525	protein_coding	mitochondrially_encoded_NADH:ubiquinone_oxidoreductase_core_subunit_6
ENSG00000106070	2467.14	2452	2066.29	1992.2	0.250315	5.2818e-05	0.00120028	GRB10	chr7	-	50590063	50793462	9944	protein_coding	growth_factor_receptor_bound_protein_10
ENSG00000125844	12372.6	12357.9	13493.6	13952.9	-0.145618	5.2829e-05	0.00120028	RRBP1	chr20	-	17613678	17682295	6980	protein_coding	ribosome_binding_protein_1
ENSG00000278266	807.859	836.911	606.563	579.49	0.359355	5.33072e-05	0.00120866	RP11-575F12.3	chr12	+	127147149	127150081	2933	lincRNA	NA
ENSG00000081923	4451.27	4272.65	4965.87	5133.7	-0.198619	5.34646e-05	0.00120975	ATP8B1	chr18	-	57646426	57803101	6652	protein_coding	ATPase_aminophospholipid_transporter_class_I_type_8B_member_1
ENSG00000059804	652.538	678.338	433.544	484.879	0.381514	5.52525e-05	0.00124764	SLC2A3	chr12	-	7919230	7936275	6159	protein_coding	solute_carrier_family_2_(facilitated_glucose_transporter)_member_3
ENSG00000110917	8177.08	7633.02	8879.69	9094.44	-0.17641	5.5471e-05	0.00125002	MLEC	chr12	+	120686869	120701864	6723	protein_coding	malectin
ENSG00000089685	6358.69	6381.08	7132.59	7279.64	-0.170283	5.58024e-05	0.00125493	BIRC5	chr17	+	78214186	78225636	3815	protein_coding	baculoviral_IAP_repeat_containing_5
ENSG00000275342	979.28	937.732	1209.15	1297.67	-0.318907	5.91849e-05	0.00132829	SGK223	chr8	-	8317736	8386498	4904	protein_coding	Tyrosine-protein_kinase_SgK223_
ENSG00000038945	514.264	566.75	350.017	367.691	0.394794	6.01179e-05	0.0013465	MSR1	chr8	-	16107878	16567490	7812	protein_coding	macrophage_scavenger_receptor_1
ENSG00000142627	11669.9	12103.4	13282.7	13131.5	-0.147219	6.06832e-05	0.00135641	EPHA2	chr1	-	16124337	16156087	4159	protein_coding	EPH_receptor_A2
ENSG00000136699	7043.43	7049.63	7820.69	8075.23	-0.166398	6.17728e-05	0.00137797	SMPD4	chr2	-	130151392	130182750	7375	protein_coding	sphingomyelin_phosphodiesterase_4
ENSG00000186193	1440.51	1525.04	1811.74	1888.99	-0.278805	6.25882e-05	0.0013911	SAPCD2	chr9	-	137062124	137070588	3848	protein_coding	suppressor_APC_domain_containing_2
ENSG00000166949	5088.66	5110.54	5738.49	5918.54	-0.182923	6.26131e-05	0.0013911	SMAD3	chr15	+	67063763	67195195	9113	protein_coding	SMAD_family_member_3
ENSG00000188807	2741.79	2787.75	3227.71	3309.22	-0.222809	6.32149e-05	0.00140165	TMEM201	chr1	+	9588922	9614873	6966	protein_coding	transmembrane_protein_201
ENSG00000123159	5223.14	5706.66	6388.8	6260.43	-0.198364	6.33477e-05	0.00140177	GIPC1	chr19	-	14477760	14496149	4440	protein_coding	GIPC_PDZ_domain_containing_family_member_1
ENSG00000184992	1337.28	1336.12	1685.45	1661.06	-0.281649	6.48319e-05	0.00143102	BRI3BP	chr12	+	124993700	125031231	6648	protein_coding	BRI3_binding_protein
ENSG00000173457	8971.68	9419.41	10125.6	10643.7	-0.167954	6.49286e-05	0.00143102	PPP1R14B	chr11	-	64244480	64246941	1655	protein_coding	protein_phosphatase_1_regulatory_inhibitor_subunit_14B
ENSG00000170909	2263.52	2514.65	1867.42	1992.2	0.271197	6.51336e-05	0.00143268	OSCAR	chr19	-	54094668	54102692	2084	protein_coding	osteoclast_associated_immunoglobulin-like_receptor
ENSG00000153879	1407.36	1551.47	1090.82	1192.31	0.311637	6.53578e-05	0.00143325	CEBPG	chr19	+	33373330	33382686	4411	protein_coding	CCAAT/enhancer_binding_protein_(C/EBP)_gamma
ENSG00000113083	1536.16	1754.09	1304.61	1252.52	0.305365	6.54189e-05	0.00143325	LOX	chr5	-	122063195	122078285	5468	protein_coding	lysyl_oxidase
ENSG00000111328	1950.04	2039.91	2401.39	2434.07	-0.249705	6.64625e-05	0.00145323	CDK2AP1	chr12	-	123260971	123272334	3117	protein_coding	cyclin-dependent_kinase_2_associated_protein_1
ENSG00000099246	3125.36	3125.45	2649.99	2631.89	0.223928	6.68317e-05	0.00145401	RAB18	chr10	+	27504174	27542237	6223	protein_coding	RAB18_member_RAS_oncogene_family
ENSG00000198573	192.257	174.234	86.5099	89.235	0.406459	6.6906e-05	0.00145401	SPANXC	chrX	-	141241463	141242496	387	protein_coding	SPANX_family_member_C
ENSG00000170381	1365.69	1375.27	1034.14	1098.77	0.304673	6.69488e-05	0.00145401	SEMA3E	chr7	-	83363906	83649010	6748	protein_coding	sema_domain_immunoglobulin_domain_(Ig)_short_basic_domain_secreted_(semaphorin)_3E
ENSG00000196878	27997.6	30042.7	26063.3	26312.5	0.14359	6.70249e-05	0.00145401	LAMB3	chr1	-	209614870	209652466	4688	protein_coding	laminin_subunit_beta_3
ENSG00000188486	4366.04	4569.24	4998.68	5459.46	-0.211155	6.73107e-05	0.00145734	H2AFX	chr11	-	119093854	119095467	1614	protein_coding	H2A_histone_family_member_X
ENSG00000116962	4276.06	4348.02	4834.61	5185.31	-0.202517	6.82032e-05	0.00147378	NID1	chr1	-	235975830	236065162	5864	protein_coding	nidogen_1
ENSG00000136731	7256.52	6973.28	8185.62	7916.11	-0.17053	6.86002e-05	0.00147946	UGGT1	chr2	+	128091200	128195677	11349	protein_coding	UDP-glucose_glycoprotein_glucosyltransferase_1
ENSG00000092964	1873.32	1836.31	2206.5	2319.03	-0.256115	6.93244e-05	0.00149216	DPYSL2	chr8	+	26514275	26658178	7052	protein_coding	dihydropyrimidinase_like_2
ENSG00000187498	1788.09	1960.62	2346.7	2262.05	-0.264251	7.1218e-05	0.00152731	COL4A1	chr13	-	110148963	110307149	8188	protein_coding	collagen_type_IV_alpha_1
ENSG00000115677	24014.1	23849.5	25833.6	26367.3	-0.122316	7.12337e-05	0.00152731	HDLBP	chr2	-	241227264	241317061	12182	protein_coding	high_density_lipoprotein_binding_protein
ENSG00000072110	29711.8	30113.1	32045.4	33380.3	-0.126002	7.26287e-05	0.0015542	ACTN1	chr14	-	68874143	68979440	10626	protein_coding	actinin_alpha_1
ENSG00000105953	4942.81	4813.95	4279.75	4186.52	0.192863	7.31755e-05	0.00156027	OGDH	chr7	+	44606572	44709066	5210	protein_coding	oxoglutarate_(alpha-ketoglutarate)_dehydrogenase_(lipoamide)
ENSG00000178105	2793.88	2801.45	2282.07	2394.29	0.236055	7.31952e-05	0.00156027	DDX10	chr11	+	108665025	108940930	8461	protein_coding	DEAD_(Asp-Glu-Ala-Asp)_box_polypeptide_10
ENSG00000184205	1513.43	1560.28	1243.95	1181.56	0.291798	7.35931e-05	0.00156573	TSPYL2	chrX	+	53082367	53088540	4948	protein_coding	TSPY-like_2
ENSG00000131018	1785.24	1771.71	1412.99	1450.34	0.273921	7.52186e-05	0.00159667	SYNE1	chr6	-	152121684	152637801	46064	protein_coding	spectrin_repeat_containing_nuclear_envelope_1
ENSG00000107372	4532.72	4417.52	3833.28	3902.69	0.197704	7.53363e-05	0.00159667	ZFAND5	chr9	-	72351425	72365235	7053	protein_coding	zinc_finger_AN1-type_domain_5
ENSG00000164574	3170.82	3098.04	3728.87	3617.78	-0.212696	7.56041e-05	0.00159927	GALNT10	chr5	+	154190730	154420984	10496	protein_coding	polypeptide_N-acetylgalactosaminyltransferase_10
ENSG00000100304	6343.54	6490.71	7257.88	7228.03	-0.167254	7.58879e-05	0.00160221	TTLL12	chr22	-	43166622	43187133	4622	protein_coding	tubulin_tyrosine_ligase_like_12
ENSG00000070814	8742.49	8651.02	9529.01	9993.24	-0.159903	7.75263e-05	0.00163367	TCOF1	chr5	+	150357639	150400308	11278	protein_coding	Treacher_Collins-Franceschetti_syndrome_1
ENSG00000076003	3162.3	3146.98	3637.39	3743.57	-0.210372	7.91752e-05	0.00166524	MCM6	chr2	-	135839626	135876426	4118	protein_coding	minichromosome_maintenance_complex_component_6
ENSG00000114019	7483.82	7739.71	8531.66	8564.41	-0.160785	7.94562e-05	0.00166798	AMOTL2	chr3	-	134355874	134375479	5984	protein_coding	angiomotin_like_2
ENSG00000134369	2815.67	2814.17	3281.41	3344.7	-0.217314	8.03911e-05	0.0016844	NAV1	chr1	+	201622885	201826969	22453	protein_coding	neuron_navigator_1
ENSG00000088325	15231.9	15172.1	16499.5	16953.6	-0.13405	8.05533e-05	0.0016846	TPX2	chr20	+	31739271	31801805	3605	protein_coding	TPX2_microtubule-associated
ENSG00000156711	1350.53	1372.34	1068.94	1062.22	0.298477	8.11049e-05	0.00169293	MAPK13	chr6	+	36127809	36144524	7197	protein_coding	mitogen-activated_protein_kinase_13
ENSG00000167513	2545.75	2695.73	3091.48	3137.2	-0.228145	8.19714e-05	0.00170779	CDT1	chr16	+	88803213	88809258	3336	protein_coding	chromatin_licensing_and_DNA_replication_factor_1
ENSG00000171208	3339.4	3209.63	3797.48	3855.38	-0.208952	8.48617e-05	0.00176328	NETO2	chr16	-	47077703	47143997	7481	protein_coding	neuropilin_and_tolloid_like_2
ENSG00000177663	1672.54	1712.98	2030.5	2116.91	-0.259713	8.49543e-05	0.00176328	IL17RA	chr22	+	17084954	17115694	9036	protein_coding	interleukin_17_receptor_A
ENSG00000196549	3464.42	3503.28	2879.68	3037.22	0.218092	8.53045e-05	0.00176723	MME	chr3	+	155024124	155183729	9620	protein_coding	membrane_metallo-endopeptidase
ENSG00000128245	6534.85	6409.47	7144.52	7566.7	-0.175505	8.57777e-05	0.0017737	YWHAH	chr22	+	31944461	31957603	2453	protein_coding	tyrosine_3-monooxygenase/tryptophan_5-monooxygenase_activation_protein_eta
ENSG00000175309	1199	1170.7	912.828	911.702	0.311388	8.67302e-05	0.00179005	PHYKPL	chr5	-	178208497	178232791	8402	protein_coding	5-phosphohydroxy-L-lysine_phospho-lyase
ENSG00000130985	26993.7	27553.5	29439.2	29937.8	-0.11972	8.72658e-05	0.00179774	UBA1	chrX	+	47190861	47215128	6437	protein_coding	ubiquitin-like_modifier_activating_enzyme_1
ENSG00000074800	117435	124685	130523	134246	-0.125891	8.80039e-05	0.00180957	ENO1	chr1	-	8861002	8879249	3958	protein_coding	enolase_1_(alpha)
ENSG00000122786	4314.89	4019.13	4782.9	4899.32	-0.202047	8.85003e-05	0.00181639	CALD1	chr7	+	134744252	134970728	9843	protein_coding	caldesmon_1
ENSG00000120738	161.951	205.557	91.4817	82.7843	0.395804	9.16501e-05	0.00187755	EGR1	chr5	+	138465490	138469315	3138	protein_coding	early_growth_response_1
ENSG00000105329	3075.17	3270.32	3692.08	3760.77	-0.214797	9.19954e-05	0.00188114	TGFB1	chr19	-	41301587	41353911	3238	protein_coding	transforming_growth_factor_beta_1
ENSG00000109321	375.99	315.188	202.851	209.648	0.406796	9.24919e-05	0.00188719	AREG	chr4	+	74445134	74455009	1648	protein_coding	amphiregulin
ENSG00000221926	1698.11	1862.74	1412	1429.91	0.280767	9.26835e-05	0.00188719	TRIM16	chr17	-	15627960	15684311	5640	protein_coding	tripartite_motif_containing_16
ENSG00000166224	2538.17	2539.12	2138.88	2095.41	0.237436	9.28044e-05	0.00188719	SGPL1	chr10	+	70815961	70881173	7486	protein_coding	sphingosine-1-phosphate_lyase_1
ENSG00000136279	5009.1	5478.59	5946.31	6209.9	-0.199423	9.36727e-05	0.00190135	DBNL	chr7	+	44044640	44069456	12587	protein_coding	drebrin-like
ENSG00000132507	25395.9	25716.2	28042.1	27561.8	-0.118937	9.38513e-05	0.00190148	EIF5A	chr17	+	7306999	7312463	2815	protein_coding	eukaryotic_translation_initiation_factor_5A
ENSG00000168785	3463.47	3470.98	3920.79	4187.59	-0.209365	9.54064e-05	0.00192945	TSPAN5	chr4	-	98470367	98658629	7430	protein_coding	tetraspanin_5
ENSG00000198113	7240.42	7838.58	8294.01	9201.96	-0.200463	9.68348e-05	0.00195475	TOR4A	chr9	+	137277749	137282641	4148	protein_coding	torsin_family_4_member_A
ENSG00000101447	4527.99	4689.64	5216.45	5345.5	-0.185514	0.000103169	0.00207882	FAM83D	chr20	+	38926312	38953106	2475	protein_coding	family_with_sequence_similarity_83_member_D
ENSG00000165983	851.424	850.615	629.434	625.72	0.339736	0.000103455	0.00208078	PTER	chr10	+	16436943	16513745	4003	protein_coding	phosphotriesterase_related
ENSG00000114867	36627.3	36472.7	39269.5	39740.7	-0.110035	0.000106532	0.00213878	EIF4G1	chr3	+	184314495	184335358	8257	protein_coding	eukaryotic_translation_initiation_factor_4_gamma_1
ENSG00000099250	5300.8	5320.99	4640.71	4677.85	0.179062	0.000114535	0.00229527	NRP1	chr10	-	33177492	33336262	11522	protein_coding	neuropilin_1
ENSG00000177733	8618.42	9435.07	10131.6	10353.4	-0.173453	0.000116626	0.00233294	HNRNPA0	chr5	-	137745651	137754376	8726	protein_coding	heterogeneous_nuclear_ribonucleoprotein_A0
ENSG00000148297	3302.47	3395.61	3788.54	4058.58	-0.211209	0.000117302	0.00234221	MED22	chr9	-	133338323	133348131	7224	protein_coding	mediator_complex_subunit_22
ENSG00000204262	11718.2	10994.4	12777.6	12582.1	-0.153009	0.000123399	0.0024558	COL5A2	chr2	-	189031896	189179879	7156	protein_coding	collagen_type_V_alpha_2
ENSG00000116285	5036.57	4986.23	4294.67	4453.15	0.185386	0.000123435	0.0024558	ERRFI1	chr1	-	8004404	8026308	4186	protein_coding	ERBB_receptor_feedback_inhibitor_1
ENSG00000123080	1382.74	1465.33	1692.41	1886.84	-0.281816	0.000124177	0.00246611	CDKN2C	chr1	+	50960745	50974633	3318	protein_coding	cyclin-dependent_kinase_inhibitor_2C_(p18_inhibits_CDK4)
ENSG00000197451	13651.2	13399.4	14519.7	15894.6	-0.161719	0.000124631	0.0024707	HNRNPAB	chr5	+	178204507	178211180	2161	protein_coding	heterogeneous_nuclear_ribonucleoprotein_A/B
ENSG00000196159	1895.11	1714.93	2153.8	2291.08	-0.262918	0.000125445	0.00248237	FAT4	chr4	+	125316399	125492932	16439	protein_coding	FAT_atypical_cadherin_4
ENSG00000167767	2616.78	2376.63	3027.85	2954.43	-0.235642	0.000127525	0.00251495	KRT80	chr12	-	52168996	52192000	4350	protein_coding	keratin_80_type_II
ENSG00000120833	1427.25	1286.2	1669.54	1741.69	-0.281937	0.000127547	0.00251495	SOCS2	chr12	+	93569814	93583487	6776	protein_coding	suppressor_of_cytokine_signaling_2
ENSG00000171160	892.149	948.499	680.147	693.453	0.330324	0.000128167	0.00252268	MORN4	chr10	-	97614553	97633500	2512	protein_coding	MORN_repeat_containing_4
ENSG00000100242	2562.8	2605.68	3088.5	3006.04	-0.218644	0.000128422	0.0025232	SUN2	chr22	-	38734725	38794143	6489	protein_coding	Sad1_and_UNC84_domain_containing_2
ENSG00000099399	3962.58	3669.68	3183.96	3307.07	0.215561	0.00012883	0.00252671	MAGEB2	chrX	+	30215560	30220089	1610	protein_coding	MAGE_family_member_B2
ENSG00000170873	2545.75	2557.72	2190.59	2063.16	0.236868	0.000131254	0.0025697	MTSS1	chr8	-	124550790	124728429	7727	protein_coding	metastasis_suppressor_1
ENSG00000111846	1856.28	1859.8	1551.21	1465.39	0.263279	0.000131694	0.00257375	GCNT2	chr6	+	10492223	10629368	9052	protein_coding	glucosaminyl_(N-acetyl)_transferase_2_I-branching_enzyme_(I_blood_group)
ENSG00000159335	8206.44	9191.34	9852.18	10066.4	-0.184271	0.000132447	0.00258389	PTMS	chr12	+	6765516	6770952	1475	protein_coding	parathymosin
ENSG00000070413	4195.56	4389.13	4918.14	4933.73	-0.187125	0.000133339	0.0025967	DGCR2	chr22	-	19036282	19122454	5636	protein_coding	DiGeorge_syndrome_critical_region_gene_2
ENSG00000196498	10894.3	12124	13123.6	12976.7	-0.172499	0.000135263	0.00262953	NCOR2	chr12	-	124324415	124567589	13975	protein_coding	nuclear_receptor_corepressor_2
ENSG00000143126	1624.24	1690.46	2004.64	2036.28	-0.253261	0.000137256	0.00266359	CELSR2	chr1	+	109250019	109275750	12349	protein_coding	cadherin_EGF_LAG_seven-pass_G-type_receptor_2
ENSG00000087086	45932.4	51357	38544.6	39650.4	0.272557	0.000138155	0.00267632	FTL	chr19	+	48965301	48966878	878	protein_coding	ferritin_light_polypeptide
ENSG00000078808	7089.83	7276.72	7904.22	8262.3	-0.162743	0.000138947	0.00268696	SDF4	chr1	-	1216908	1232031	4709	protein_coding	stromal_cell_derived_factor_4
ENSG00000099783	12143.4	12520.4	13374.2	13991.6	-0.14476	0.000139533	0.00269358	HNRNPM	chr19	+	8444767	8489114	5614	protein_coding	heterogeneous_nuclear_ribonucleoprotein_M
ENSG00000141458	5568.83	5672.4	4825.66	5035.86	0.178977	0.000142097	0.00273827	NPC1	chr18	-	23506184	23586898	10102	protein_coding	Niemann-Pick_disease_type_C1
ENSG00000166833	3177.45	3407.35	3865.1	3827.43	-0.207851	0.000148513	0.00285693	NAV2	chr11	+	19350724	20121598	14535	protein_coding	neuron_navigator_2
ENSG00000107819	6797.19	6809.81	7713.3	7535.52	-0.157667	0.000149389	0.0028688	SFXN3	chr10	+	101031234	101041244	4631	protein_coding	sideroflexin_3
ENSG00000107829	1220.79	1352.76	960.558	1027.82	0.304919	0.000151996	0.00291379	FBXW4	chr10	-	101610664	101695295	5038	protein_coding	F-box_and_WD_repeat_domain_containing_4
ENSG00000104312	2063.69	2149.54	1768.98	1695.46	0.250185	0.000153867	0.00294453	RIPK2	chr8	+	89757747	89791063	3117	protein_coding	receptor_interacting_serine/threonine_kinase_2
ENSG00000217128	1662.12	1566.15	1312.56	1274.02	0.274763	0.000154894	0.00295906	FNIP1	chr5	-	131641714	131797063	7942	protein_coding	folliculin_interacting_protein_1
ENSG00000038427	3215.33	2823.96	3504.15	3757.55	-0.238577	0.000155964	0.00297437	VCAN	chr5	+	83471465	83582303	14831	protein_coding	versican
ENSG00000173334	525.629	553.046	351.011	384.893	0.370902	0.000156807	0.00298528	TRIB1	chr8	+	125430321	125438405	4138	protein_coding	tribbles_pseudokinase_1
ENSG00000155034	2005.91	2118.22	2513.76	2433	-0.23637	0.00016613	0.00315732	FBXL18	chr7	-	5431335	5513798	5088	protein_coding	F-box_and_leucine-rich_repeat_protein_18
ENSG00000145284	1262.46	1300.88	1588	1596.55	-0.270336	0.000166501	0.00315894	SCD5	chr4	-	82629539	82798857	4292	protein_coding	stearoyl-CoA_desaturase_5
ENSG00000198399	2419.79	2461.79	2064.3	2020.15	0.232252	0.000167271	0.00316811	ITSN2	chr2	-	24202864	24360714	12022	protein_coding	intersectin_2
ENSG00000112984	3014.55	2915	3358.97	3627.46	-0.216687	0.000167845	0.00317354	KIF20A	chr5	+	138178719	138187715	3958	protein_coding	kinesin_family_member_20A
ENSG00000100596	4110.32	3880.13	4687.44	4535.93	-0.193606	0.000170988	0.00322743	SPTLC2	chr14	-	77505997	77616773	9143	protein_coding	serine_palmitoyltransferase_long_chain_base_subunit_2
ENSG00000152409	546.465	602.967	406.696	387.043	0.364934	0.000172488	0.00325019	JMY	chr5	+	79236189	79327215	9042	protein_coding	junction_mediating_and_regulatory_protein_p53_cofactor
ENSG00000071082	23422.2	24342.9	21726.9	22013.1	0.123763	0.000172828	0.00325106	RPL31	chr2	+	101001715	101024032	5791	protein_coding	ribosomal_protein_L31
ENSG00000143570	7081.31	7170.03	8025.53	7895.68	-0.153568	0.000173811	0.00326398	SLC39A1	chr1	-	153959099	153968184	3388	protein_coding	solute_carrier_family_39_(zinc_transporter)_member_1
ENSG00000197858	4594.28	4639.72	5108.06	5512.14	-0.189012	0.000176905	0.00331644	GPAA1	chr8	+	144082590	144086216	3268	protein_coding	glycosylphosphatidylinositol_anchor_attachment_1
ENSG00000164889	9549.4	10022.4	11209.5	10680.2	-0.155078	0.000179574	0.00336077	SLC4A2	chr7	+	151057210	151076527	7590	protein_coding	solute_carrier_family_4_(anion_exchanger)_member_2
ENSG00000182197	5700.47	5816.29	6433.55	6543.18	-0.164216	0.000180755	0.00337716	EXT1	chr8	-	117794490	118111853	8325	protein_coding	exostosin_glycosyltransferase_1
ENSG00000049130	3105.47	3038.33	3506.14	3653.26	-0.204251	0.000181316	0.00338192	KITLG	chr12	-	88492793	88580851	6040	protein_coding	KIT_ligand
ENSG00000099917	5200.41	5230.94	5876.7	5907.79	-0.167485	0.000181695	0.00338327	MED15	chr22	+	20495913	20587632	10374	protein_coding	mediator_complex_subunit_15
ENSG00000070404	2813.77	2937.51	3260.53	3532.85	-0.219332	0.000183084	0.00340339	FSTL3	chr19	+	676365	683399	3067	protein_coding	follistatin-like_3_(secreted_glycoprotein)
ENSG00000239306	3189.76	3086.29	3623.47	3666.16	-0.200548	0.000186087	0.00345341	RBM14	chr11	+	66616582	66627347	3937	protein_coding	RNA_binding_motif_protein_14
ENSG00000117152	665.797	572.623	870.071	824.617	-0.338444	0.000191539	0.00354861	RGS4	chr1	+	163068775	163076802	4836	protein_coding	regulator_of_G-protein_signaling_4
ENSG00000130204	5579.24	5730.15	6216.78	6671.12	-0.177902	0.000192316	0.00355703	TOMM40	chr19	+	44890569	44903689	3610	protein_coding	translocase_of_outer_mitochondrial_membrane_40_homolog_(yeast)
ENSG00000179041	2372.43	2436.34	2764.34	2939.38	-0.223643	0.000197437	0.00364566	RRS1	chr8	+	66429028	66430733	1706	protein_coding	ribosome_biogenesis_regulator_homolog
ENSG00000129351	19479.5	19551.4	21105.4	21305.7	-0.117027	0.000198025	0.0036504	ILF3	chr19	+	10654261	10692417	11022	protein_coding	interleukin_enhancer_binding_factor_3
ENSG00000100997	2772.1	2806.34	3176.01	3372.65	-0.21233	0.000199086	0.00366385	ABHD12	chr20	-	25294743	25390983	3429	protein_coding	abhydrolase_domain_containing_12
ENSG00000117143	17217	16975.1	15402.7	15839.7	0.126692	0.000203284	0.00373487	UAP1	chr1	+	162561506	162599842	3437	protein_coding	UDP-N-acetylglucosamine_pyrophosphorylase_1
ENSG00000133112	21498.7	21057.9	19690.4	19395.2	0.119732	0.000203764	0.00373525	TPT1	chr13	-	45333471	45341370	7269	protein_coding	tumor_protein_translationally-controlled_1
ENSG00000160957	3582.8	3876.22	4248.93	4426.27	-0.201977	0.000204607	0.00373525	RECQL4	chr8	-	144511288	144517845	4236	protein_coding	RecQ_helicase-like_4
ENSG00000133030	19454	19302.8	20864.8	21316.4	-0.11914	0.00020481	0.00373525	MPRIP	chr17	+	17042545	17217679	18105	protein_coding	myosin_phosphatase_Rho_interacting_protein
ENSG00000167693	4088.54	4267.76	4703.35	4887.5	-0.186489	0.00020489	0.00373525	NXN	chr17	-	799313	979770	5880	protein_coding	nucleoredoxin
ENSG00000177888	1447.14	1369.4	1106.73	1131.03	0.28072	0.000204996	0.00373525	ZBTB41	chr1	-	197153680	197200542	8562	protein_coding	zinc_finger_and_BTB_domain_containing_41
ENSG00000100243	8133.52	8311.36	9054.7	9228.83	-0.147159	0.000205774	0.00374325	CYB5R3	chr22	-	42617840	42649568	5973	protein_coding	cytochrome_b5_reductase_3
ENSG00000107438	7125.82	7297.28	7926.09	8220.37	-0.155857	0.00021127	0.00383237	PDLIM1	chr10	-	95237572	95291024	2239	protein_coding	PDZ_and_LIM_domain_1
ENSG00000126458	1266.24	1304.8	1556.18	1636.33	-0.268531	0.000211367	0.00383237	RRAS	chr19	-	49635292	49640201	1160	protein_coding	related_RAS_viral_(r-ras)_oncogene_homolog
ENSG00000250033	296.436	293.653	191.913	155.892	0.386503	0.000217257	0.00393271	SLC7A11-AS1	chr4	+	138057464	138178177	6161	processed_transcript	SLC7A11_antisense_RNA_1
ENSG00000177885	7523.6	7514.58	8262.19	8496.68	-0.150044	0.000220472	0.00398436	GRB2	chr17	-	75318076	75405709	4716	protein_coding	growth_factor_receptor_bound_protein_2
ENSG00000135414	1061.68	1014.08	1336.43	1291.22	-0.284873	0.000222022	0.00400583	GDF11	chr12	+	55743280	55757278	8657	protein_coding	growth_differentiation_factor_11
ENSG00000105829	1292.76	1255.86	1019.23	990.186	0.286294	0.00022328	0.00402196	BET1	chr7	-	93962762	94004382	5247	protein_coding	Bet1_golgi_vesicular_membrane_trafficking_protein
ENSG00000083444	5254.4	5620.52	6125.3	6243.22	-0.175507	0.000229574	0.0041286	PLOD1	chr1	+	11934205	11975538	5320	protein_coding	procollagen-lysine_2-oxoglutarate_5-dioxygenase_1
ENSG00000104231	2071.26	1988.03	1632.75	1712.67	0.246884	0.000231516	0.00415674	ZFAND1	chr8	-	81701334	81732903	4214	protein_coding	zinc_finger_AN1-type_domain_1
ENSG00000168685	6762.15	6667.88	7522.38	7474.24	-0.152641	0.000233755	0.00419013	IL7R	chr5	+	35852695	35879603	6060	protein_coding	interleukin_7_receptor
ENSG00000138279	4790.33	4890.3	4307.59	4173.62	0.17959	0.000235006	0.00420573	ANXA7	chr10	-	73375101	73414076	2862	protein_coding	annexin_A7
ENSG00000135269	1666.86	1611.18	1293.67	1358.95	0.263918	0.000240413	0.00429554	TES	chr7	+	116210493	116258783	4280	protein_coding	testin_LIM_domain_protein
ENSG00000157693	710.309	731.196	501.161	547.236	0.33829	0.000242258	0.0043182	C9orf91	chr9	+	114611206	114646422	4792	protein_coding	chromosome_9_open_reading_frame_91
ENSG00000166922	215.934	254.499	129.268	132.24	0.382088	0.000242464	0.0043182	SCG5	chr15	+	32641676	32697098	2196	protein_coding	secretogranin_V
ENSG00000165678	12322.4	12806.2	11372.6	11419.9	0.136135	0.000251703	0.00447553	GHITM	chr10	+	84139440	84153555	2438	protein_coding	growth_hormone_inducible_transmembrane_protein
ENSG00000168061	865.63	812.44	1012.26	1227.79	-0.320939	0.00025287	0.00448904	SAC3D1	chr11	+	65040901	65044828	1772	protein_coding	SAC3_domain_containing_1
ENSG00000013619	734.933	745.879	933.71	1012.76	-0.311205	0.000258639	0.0045841	MAMLD1	chrX	+	150361422	150514178	5958	protein_coding	mastermind_like_domain_containing_1
ENSG00000154781	797.441	829.08	562.811	636.471	0.330383	0.000259857	0.0045983	CCDC174	chr3	+	14651746	14672659	3556	protein_coding	coiled-coil_domain_containing_174
ENSG00000178999	3436.95	3643.25	4062.98	4111.26	-0.193093	0.000263362	0.00465286	AURKB	chr17	-	8204733	8210600	2241	protein_coding	aurora_kinase_B
ENSG00000164938	194.151	219.261	121.313	96.7608	0.375415	0.000264311	0.00466218	TP53INP1	chr8	-	94925972	94949411	5676	protein_coding	tumor_protein_p53_inducible_nuclear_protein_1
ENSG00000131737	320.113	331.828	174.014	221.475	0.380431	0.000267207	0.00470094	KRT34	chr17	-	41377650	41382403	1751	protein_coding	keratin_34_type_I
ENSG00000123094	4384.98	4462.55	3690.09	3975.8	0.192895	0.000267429	0.00470094	RASSF8	chr12	+	25959029	26079892	7619	protein_coding	Ras_association_(RalGDS/AF-6)_domain_family_(N-terminal)_member_8
ENSG00000105447	3397.17	3631.51	4077.9	4051.05	-0.195157	0.000268157	0.00470094	GRWD1	chr19	+	48445773	48457022	5763	protein_coding	glutamate-rich_WD_repeat_containing_1
ENSG00000074416	9587.28	9592.66	10403.1	10836.1	-0.141713	0.000268319	0.00470094	MGLL	chr3	-	127689062	127823250	10102	protein_coding	monoglyceride_lipase
ENSG00000141905	5242.08	5527.53	6211.81	6001.32	-0.171919	0.000268637	0.00470094	NFIC	chr19	+	3359563	3469217	9347	protein_coding	nuclear_factor_I/C_(CCAAT-binding_transcription_factor)
ENSG00000127870	3042.02	3100	2578.39	2672.75	0.20782	0.000279036	0.00487461	RNF6	chr13	-	26132115	26222493	4621	protein_coding	ring_finger_protein_(C3H2C3_type)_6
ENSG00000131165	5686.26	5959.2	6377.87	6909.8	-0.178915	0.000279445	0.00487461	CHMP1A	chr16	-	89644431	89657845	3208	protein_coding	charged_multivesicular_body_protein_1A
ENSG00000101160	8035.97	8807.63	9286.39	9833.05	-0.17279	0.000280038	0.00487726	CTSZ	chr20	-	58995185	59007247	2038	protein_coding	cathepsin_Z
ENSG00000116237	4859.46	4871.7	5381.51	5668.03	-0.173007	0.000284732	0.0049512	ICMT	chr1	-	6221193	6235972	4910	protein_coding	isoprenylcysteine_carboxyl_methyltransferase
ENSG00000185813	1925.41	2035.99	2414.32	2323.34	-0.231578	0.000286697	0.00497752	PCYT2	chr17	-	81900965	81911464	6897	protein_coding	phosphate_cytidylyltransferase_2_ethanolamine
ENSG00000110090	3278.79	3095.1	3625.46	3790.87	-0.201517	0.000287513	0.00498385	CPT1A	chr11	-	68754620	68844410	6565	protein_coding	carnitine_palmitoyltransferase_1A_(liver)
ENSG00000047849	18271.1	17761.1	19486.6	19761.8	-0.120089	0.000296501	0.00513161	MAP4	chr3	-	47850690	48089272	14943	protein_coding	microtubule_associated_protein_4
ENSG00000068654	5743.09	5803.56	6428.58	6517.38	-0.157493	0.00029712	0.00513427	POLR1A	chr2	-	86020216	86106155	13519	protein_coding	polymerase_(RNA)_I_polypeptide_A
ENSG00000133216	1634.66	1597.47	1969.84	1935.22	-0.241456	0.000297652	0.00513542	EPHB2	chr1	+	22710839	22921500	12516	protein_coding	EPH_receptor_B2
ENSG00000115902	320.113	414.051	208.817	241.902	0.376274	0.000307489	0.00529687	SLC1A4	chr2	+	64988477	65023865	6939	protein_coding	solute_carrier_family_1_(glutamate/neutral_amino_acid_transporter)_member_4
ENSG00000154734	8315.36	8050.01	8965.21	9232.06	-0.146878	0.000308702	0.00530949	ADAMTS1	chr21	-	26835747	26845409	7063	protein_coding	ADAM_metallopeptidase_with_thrombospondin_type_1_motif_1
ENSG00000100403	12483.5	13029.4	14008.6	14028.2	-0.131844	0.000314285	0.0053971	ZC3H7B	chr22	+	41301522	41360147	10525	protein_coding	zinc_finger_CCCH-type_containing_7B
ENSG00000163682	16574.8	17333.4	15349	15584.9	0.12846	0.000318846	0.00546693	RPL9	chr4	-	39454124	39458948	3259	protein_coding	ribosomal_protein_L9
ENSG00000182718	56153.3	57254.5	60147.2	61880.7	-0.10362	0.000325602	0.00557411	ANXA2	chr15	-	60347134	60402883	8824	protein_coding	annexin_A2
ENSG00000100994	12539.3	13061.7	11642	11621	0.133583	0.000330207	0.00563835	PYGB	chr20	+	25248069	25298014	4474	protein_coding	phosphorylase_glycogen;_brain
ENSG00000104856	825.853	1013.1	657.276	693.453	0.329237	0.000330376	0.00563835	RELB	chr19	+	45001430	45038198	3035	protein_coding	v-rel_avian_reticuloendotheliosis_viral_oncogene_homolog_B
ENSG00000108561	6469.5	6292.98	6902.89	7697.86	-0.181661	0.000333658	0.00568138	C1QBP	chr17	-	5432777	5448830	2335	protein_coding	complement_component_1_q_subcomponent_binding_protein
ENSG00000048392	1636.55	1565.17	1240.97	1343.9	0.264354	0.000333927	0.00568138	RRM2B	chr8	-	102204502	102239118	5548	protein_coding	ribonucleotide_reductase_M2_B_(TP53_inducible)
ENSG00000134824	2416	2351.18	2812.07	2780.26	-0.210443	0.000336541	0.00571705	FADS2	chr11	+	61792980	61867354	11026	protein_coding	fatty_acid_desaturase_2
ENSG00000179409	3180.29	2938.49	3560.83	3570.47	-0.203113	0.000339365	0.00575617	GEMIN4	chr17	-	744414	753999	5751	protein_coding	gem_nuclear_organelle_associated_protein_4
ENSG00000023287	3331.82	3262.48	2891.62	2780.26	0.200353	0.000341767	0.00578001	RB1CC1	chr8	-	52622456	52745843	7615	protein_coding	RB1_inducible_coiled-coil_1
ENSG00000276850	423.344	443.416	615.513	595.617	-0.340999	0.000341818	0.00578001	CH17-360D5.2	chr10	-	47908064	47991850	2467	lincRNA	NA
ENSG00000163565	2010.65	2077.11	1669.54	1727.72	0.236873	0.000346714	0.00585266	IFI16	chr1	+	158999968	159055155	5294	protein_coding	interferon_gamma-inducible_protein_16
ENSG00000112972	1710.42	1590.62	2071.27	1942.74	-0.247076	0.000347174	0.00585266	HMGCS1	chr5	-	43289395	43313512	4702	protein_coding	3-hydroxy-3-methylglutaryl-CoA_synthase_1
ENSG00000088832	17293.7	16547.3	18465.4	18509.3	-0.124077	0.000356795	0.00600569	FKBP1A	chr20	-	1368978	1393172	2577	protein_coding	FK506_binding_protein_1A
ENSG00000160886	4060.13	4217.84	4613.86	4855.24	-0.181559	0.000357473	0.00600795	LY6K	chr8	+	142700111	142705127	4049	protein_coding	lymphocyte_antigen_6_complex_locus_K
ENSG00000113552	3700.24	3948.65	3385.82	3186.66	0.20115	0.000362145	0.00607091	GNPDA1	chr5	-	141991749	142013041	3961	protein_coding	glucosamine-6-phosphate_deaminase_1
ENSG00000204394	8303.04	8539.43	9145.19	9601.9	-0.148083	0.000362319	0.00607091	VARS	chr6	-	31777518	31795953	6081	protein_coding	valyl-tRNA_synthetase
ENSG00000082781	3983.42	4011.3	4577.07	4514.43	-0.174722	0.000364934	0.00610546	ITGB5	chr3	-	124761948	124901418	6447	protein_coding	integrin_subunit_beta_5
ENSG00000087087	7103.09	7228.76	7959.9	7954.82	-0.145187	0.000368763	0.00616018	SRRT	chr7	+	100875111	100888664	4588	protein_coding	serrate_RNA_effector_molecule
ENSG00000160877	5231.67	5706.66	6191.92	6256.13	-0.175583	0.000372057	0.00620583	NACC1	chr19	+	13118103	13141141	4474	protein_coding	nucleus_accumbens_associated_1_BEN_and_BTB_(POZ)_domain_containing
ENSG00000145592	19367.8	19436.9	17968.2	17821.2	0.113868	0.000372724	0.00620757	RPL37	chr5	-	40825262	40835335	8153	protein_coding	ribosomal_protein_L37
ENSG00000198176	7950.73	7649.66	8648	8678.37	-0.14529	0.000376993	0.00626921	TFDP1	chr13	+	113584721	113641470	3741	protein_coding	transcription_factor_Dp-1
ENSG00000108298	31484.7	31291.7	28707.4	29466.9	0.10755	0.000379214	0.00629667	RPL19	chr17	+	39200283	39204727	2368	protein_coding	ribosomal_protein_L19
ENSG00000165943	1051.26	1151.12	812.397	888.049	0.298122	0.000379892	0.00629844	MOAP1	chr14	-	93182196	93184928	2537	protein_coding	modulator_of_apoptosis_1
ENSG00000101307	847.636	883.896	682.135	622.495	0.313087	0.000387505	0.00641503	SIRPB1	chr20	-	1563521	1620061	6091	protein_coding	signal-regulatory_protein_beta_1
ENSG00000103855	4002.36	3972.15	4468.68	4610.12	-0.175757	0.000393013	0.00649648	CD276	chr15	+	73683966	73714518	5542	protein_coding	CD276_molecule
ENSG00000177963	11665.2	11900.8	12739.8	13122.9	-0.129847	0.000395076	0.00652082	RIC8A	chr11	+	207511	215113	6685	protein_coding	RIC8_guanine_nucleotide_exchange_factor_A
ENSG00000197386	6314.18	6071.77	6848.2	7032.36	-0.156496	0.000395745	0.00652211	HTT	chr4	+	3074681	3243959	18128	protein_coding	huntingtin
ENSG00000198918	22515.9	21919.2	20101.1	20753	0.11814	0.000405564	0.00667398	RPL39	chrX	-	119786504	119791643	2141	protein_coding	ribosomal_protein_L39
ENSG00000186174	4524.2	4697.47	5502.82	5061.67	-0.18353	0.000406919	0.00668631	BCL9L	chr11	-	118893875	118925608	10470	protein_coding	B-cell_CLL/lymphoma_9-like
ENSG00000147955	5563.14	5850.55	6333.12	6520.6	-0.162632	0.000412437	0.00676691	SIGMAR1	chr9	-	34634722	34637809	2196	protein_coding	sigma_non-opioid_intracellular_receptor_1
ENSG00000049239	527.523	581.433	391.78	389.194	0.344009	0.000415	0.00679885	H6PD	chr1	+	9234775	9271337	9321	protein_coding	hexose-6-phosphate_dehydrogenase_(glucose_1-dehydrogenase)
ENSG00000184254	5905.04	6064.91	6811.41	6595.86	-0.156092	0.00041706	0.00682248	ALDH1A3	chr15	+	100877714	100916626	5772	protein_coding	aldehyde_dehydrogenase_1_family_member_A3
ENSG00000006744	5346.26	5174.17	5857.81	5978.74	-0.161336	0.000420719	0.00687216	ELAC2	chr17	-	12992391	13018187	6345	protein_coding	elaC_ribonuclease_Z_2
ENSG00000182963	7240.42	6858.76	7820.69	7933.31	-0.152762	0.000426025	0.00694855	GJC1	chr17	-	44798448	44830816	8660	protein_coding	gap_junction_protein_gamma_1
ENSG00000132646	6508.33	6468.2	7082.87	7431.23	-0.153959	0.00042748	0.00696199	PCNA	chr20	-	5114953	5126626	1471	protein_coding	proliferating_cell_nuclear_antigen
ENSG00000113657	4440.85	4374.45	5015.58	4952	-0.167554	0.000428139	0.00696247	DPYSL3	chr5	-	147390811	147510056	7164	protein_coding	dihydropyrimidinase_like_3
ENSG00000162104	1949.09	1969.43	2305.94	2335.16	-0.21992	0.000430891	0.00699691	ADCY9	chr16	-	3953387	4116185	10358	protein_coding	adenylate_cyclase_9
ENSG00000276737	731.145	892.705	1603.91	1240.69	-0.366222	0.000435216	0.00705676	FP236383.7	chr21	+	8435246	8435359	114	miRNA	NA
ENSG00000163738	681.897	667.571	480.279	508.532	0.327012	0.000436011	0.00705929	MTHFD2L	chr4	+	74114174	74303099	9819	protein_coding	methylenetetrahydrofolate_dehydrogenase_(NADP+_dependent)_2-like
ENSG00000126581	2026.75	2044.8	1697.38	1706.22	0.230041	0.000441269	0.00713396	BECN1	chr17	-	42810134	42833350	6414	protein_coding	beclin_1_autophagy_related
ENSG00000064102	2088.31	2152.48	1780.91	1771.8	0.22777	0.000444733	0.00717944	ASUN	chr12	-	26905181	26938326	3345	protein_coding	asunder_spermatogenesis_regulator
ENSG00000101346	6914.63	6673.75	7525.36	7608.63	-0.148652	0.000448387	0.00722787	POFUT1	chr20	+	32207880	32238667	6426	protein_coding	protein_O-fucosyltransferase_1
ENSG00000140941	3770.32	3802.81	3286.38	3322.12	0.183434	0.000450035	0.00724386	MAP1LC3B	chr16	+	87383995	87404779	5313	protein_coding	microtubule_associated_protein_1_light_chain_3_beta
ENSG00000125772	619.39	633.312	461.386	447.25	0.330981	0.000451281	0.00725333	GPCPD1	chr20	-	5544404	5611026	7527	protein_coding	glycerophosphocholine_phosphodiesterase_1
ENSG00000147799	1218.89	1388.98	1570.1	1686.86	-0.269055	0.000459074	0.00736787	ARHGAP39	chr8	-	144529179	144605816	4888	protein_coding	Rho_GTPase_activating_protein_39
ENSG00000011304	23743.3	25281.6	26415.3	27243.5	-0.126294	0.000464674	0.00744692	PTBP1	chr19	+	797075	812327	6883	protein_coding	polypyrimidine_tract_binding_protein_1
ENSG00000106976	4152	4210.98	4790.86	4685.37	-0.170084	0.00046803	0.00748984	DNM1	chr9	+	128203352	128255248	8851	protein_coding	dynamin_1
ENSG00000154127	7979.14	7865.98	8693.74	8817.06	-0.138729	0.000472838	0.00755582	UBASH3B	chr11	+	122655675	122814473	9011	protein_coding	ubiquitin_associated_and_SH3_domain_containing_B
ENSG00000141562	1009.59	880.959	1203.18	1214.89	-0.287032	0.000474286	0.00755771	NARF	chr17	+	82458180	82490537	7962	protein_coding	nuclear_prelamin_A_recognition_factor
ENSG00000149100	4229.66	4130.72	3598.61	3720.99	0.179621	0.000474325	0.00755771	EIF3M	chr11	+	32583798	32606262	7428	protein_coding	eukaryotic_translation_initiation_factor_3_subunit_M
ENSG00000159692	3538.29	3651.09	4037.13	4192.97	-0.181953	0.000480512	0.00764526	CTBP1	chr4	-	1211448	1249953	8361	protein_coding	C-terminal_binding_protein_1
ENSG00000112118	5290.38	5248.56	5892.61	5913.16	-0.155881	0.000483338	0.00767479	MCM3	chr6	-	52264009	52284881	3650	protein_coding	minichromosome_maintenance_complex_component_3
ENSG00000184900	6513.06	6630.68	7397.09	7229.11	-0.147702	0.000483758	0.00767479	SUMO3	chr21	-	44805617	44818779	2732	protein_coding	small_ubiquitin-like_modifier_3
ENSG00000172661	2726.64	2758.38	2416.31	2238.4	0.213895	0.000485749	0.00769532	FAM21C	chr10	+	45727200	45792961	5702	protein_coding	family_with_sequence_similarity_21_member_C
ENSG00000145901	6528.22	7261.06	6145.18	5932.51	0.178705	0.000487062	0.00770507	TNIP1	chr5	-	151029945	151093577	5793	protein_coding	TNFAIP3_interacting_protein_1
ENSG00000125520	5726.04	6492.67	6861.13	7180.73	-0.186455	0.000508504	0.008032	SLC2A4RG	chr20	+	63739861	63743505	2244	protein_coding	SLC2A4_regulator
ENSG00000168944	1353.38	1337.1	1088.83	1079.42	0.263018	0.000509183	0.008032	CEP120	chr5	-	123344885	123423592	6057	protein_coding	centrosomal_protein_120kDa
ENSG00000136059	438.498	463.972	279.417	330.062	0.35217	0.000513712	0.00809187	VILL	chr3	+	37988059	38007188	6476	protein_coding	villin-like
ENSG00000134905	2621.52	2541.08	2990.06	3008.19	-0.198669	0.000521192	0.00819801	CARS2	chr13	-	110641412	110713603	10460	protein_coding	cysteinyl-tRNA_synthetase_2_mitochondrial_(putative)
ENSG00000119760	1711.37	1666.97	1362.28	1417.01	0.244884	0.000523972	0.00823001	SUPT7L	chr2	-	27650812	27663840	5309	protein_coding	SPT7-like_STAGA_complex_gamma_subunit
ENSG00000079432	3326.14	3645.21	3998.35	4063.95	-0.193626	0.000526107	0.00825182	CIC	chr19	+	42268537	42295797	9494	protein_coding	capicua_transcriptional_repressor
ENSG00000149257	8698.92	9029.83	9723.91	9843.8	-0.137102	0.000529601	0.00829483	SERPINH1	chr11	+	75562056	75572783	4914	protein_coding	serpin_peptidase_inhibitor_clade_H_(heat_shock_protein_47)_member_1_(collagen_binding_protein_1)
ENSG00000127564	2739.9	2717.27	3076.57	3267.29	-0.19899	0.000543051	0.00849345	PKMYT1	chr16	-	2968024	2980539	5034	protein_coding	protein_kinase_membrane_associated_tyrosine/threonine_1
ENSG00000101868	2275.83	2275.81	2597.28	2746.93	-0.209825	0.000544229	0.00849982	POLA1	chrX	+	24693919	24996986	6336	protein_coding	polymerase_(DNA_directed)_alpha_1_catalytic_subunit
ENSG00000128228	1107.14	1144.27	1344.38	1456.79	-0.26463	0.000546108	0.00850609	SDF2L1	chr22	+	21642261	21644298	1099	protein_coding	stromal_cell-derived_factor_2-like_1
ENSG00000169826	1078.72	1104.14	826.318	886.974	0.283419	0.000546171	0.00850609	CSGALNACT2	chr10	+	43138486	43185308	3730	protein_coding	chondroitin_sulfate_N-acetylgalactosaminyltransferase_2
ENSG00000134287	7972.51	7613.44	8626.13	8661.17	-0.143254	0.00054795	0.00852178	ARF3	chr12	-	48935723	48957551	5002	protein_coding	ADP_ribosylation_factor_3
ENSG00000133805	542.676	610.798	378.854	434.349	0.339028	0.000552054	0.00857353	AMPD3	chr11	+	10308313	10507579	6793	protein_coding	adenosine_monophosphate_deaminase_3
ENSG00000181264	945.185	962.203	740.803	738.608	0.291387	0.000553428	0.0085828	TMEM136	chr11	+	120325129	120333682	4468	protein_coding	transmembrane_protein_136
ENSG00000101003	3441.69	3276.19	3819.36	3889.79	-0.184441	0.000555888	0.00860886	GINS1	chr20	+	25407727	25452628	4068	protein_coding	GINS_complex_subunit_1_(Psf1_homolog)
ENSG00000188070	2236.05	2232.74	2576.4	2658.77	-0.207431	0.000558756	0.00864116	C11orf95	chr11	-	63759892	63768775	5948	protein_coding	chromosome_11_open_reading_frame_95
ENSG00000173456	2479.45	2629.17	2954.26	3001.74	-0.202354	0.000566255	0.00874487	RNF26	chr11	+	119334527	119337313	2787	protein_coding	ring_finger_protein_26
ENSG00000173846	852.371	1006.25	663.242	731.082	0.311486	0.00057066	0.0088006	PLK3	chr1	+	44800225	44805990	3479	protein_coding	polo-like_kinase_3
ENSG00000240184	3747.59	3314.36	4159.43	4074.71	-0.202295	0.000573377	0.00883016	PCDHGC3	chr5	+	141475947	141512979	5432	protein_coding	protocadherin_gamma_subfamily_C_3
ENSG00000150093	36215.4	35909.8	38374.6	38962.4	-0.0986848	0.000588694	0.00905343	ITGB1	chr10	-	32900319	33005792	6011	protein_coding	integrin_subunit_beta_1
ENSG00000103260	1539.95	1619.99	1888.3	1909.41	-0.23346	0.000589991	0.0090597	METRN	chr16	+	715115	719655	3692	protein_coding	meteorin_glial_cell_differentiation_regulator
ENSG00000149485	5628.49	5710.57	6228.71	6455.02	-0.153773	0.000590743	0.0090597	FADS1	chr11	-	61799625	61829318	10230	protein_coding	fatty_acid_desaturase_1
ENSG00000067057	16379.7	17632.9	18490.2	18938.2	-0.133145	0.000604414	0.0092565	PFKP	chr10	+	3066333	3137712	4836	protein_coding	phosphofructokinase_platelet
ENSG00000120063	3808.21	3876.22	3312.23	3409.21	0.180193	0.000605612	0.00926201	GNA13	chr17	-	65010715	65056839	5104	protein_coding	guanine_nucleotide_binding_protein_(G_protein)_alpha_13
ENSG00000171617	3324.25	3078.46	3588.67	3866.13	-0.200332	0.000608599	0.00929481	ENC1	chr5	-	74627406	74641424	5858	protein_coding	ectodermal-neural_cortex_1_(with_BTB_domain)
ENSG00000099817	8328.61	9168.83	9806.44	9809.4	-0.156678	0.000610727	0.00931443	POLR2E	chr19	-	1086579	1095380	4865	protein_coding	polymerase_(RNA)_II_(DNA_directed)_polypeptide_E_25kDa
ENSG00000164619	1085.35	991.568	1300.63	1297.67	-0.268348	0.000613465	0.00934205	BMPER	chr7	+	33904911	34155872	5888	protein_coding	BMP_binding_endothelial_regulator
ENSG00000202198	5579.24	5117.39	3697.05	4295.11	0.312728	0.00061423	0.00934205	RN7SK	chr6	+	52995620	52995950	331	misc_RNA	RNA_7SK_small_nuclear
ENSG00000100567	3619.74	3557.12	3151.15	3110.32	0.18298	0.000616928	0.00937017	PSMA3	chr14	+	58244831	58272012	3119	protein_coding	proteasome_subunit_alpha_3
ENSG00000132361	10064.6	10799.6	11461.1	11648.9	-0.141509	0.000623177	0.00945209	CLUH	chr17	-	2689386	2712663	6900	protein_coding	clustered_mitochondria_(cluA/CLU1)_homolog
ENSG00000132429	762.399	785.032	605.569	557.987	0.308685	0.000630374	0.00954813	POPDC3	chr6	-	105158280	105179995	1881	protein_coding	popeye_domain_containing_3
ENSG00000119969	4686.15	4071.01	5293.01	4939.1	-0.204395	0.000631283	0.00954881	HELLS	chr10	+	94501434	94613905	10148	protein_coding	helicase_lymphoid-specific
ENSG00000113758	7345.55	7882.63	8528.68	8456.9	-0.150361	0.000639409	0.00965584	DBN1	chr5	-	177456608	177474401	5119	protein_coding	drebrin_1
ENSG00000117713	5122.75	5238.77	5696.72	5944.34	-0.159051	0.000640108	0.00965584	ARID1A	chr1	+	26696033	26782104	9246	protein_coding	AT-rich_interaction_domain_1A
ENSG00000140403	1136.5	1166.78	924.761	906.326	0.272271	0.000641297	0.00966058	DNAJA4	chr15	+	78264086	78282196	6591	protein_coding	DnaJ_heat_shock_protein_family_(Hsp40)_member_A4
ENSG00000154134	1505.86	1651.31	1299.64	1268.64	0.253385	0.000647372	0.0097388	ROBO3	chr11	+	124865386	124881470	7026	protein_coding	roundabout_guidance_receptor_3
ENSG00000140750	2798.62	2939.47	3327.15	3295.24	-0.190809	0.00066367	0.0099704	ARHGAP17	chr16	-	24919385	25015666	9879	protein_coding	Rho_GTPase_activating_protein_17
ENSG00000170385	1741.68	1598.45	1325.49	1404.11	0.249695	0.000670282	0.010056	SLC30A1	chr1	-	211571568	211578742	5474	protein_coding	solute_carrier_family_30_(zinc_transporter)_member_1
ENSG00000103966	3802.52	3875.24	4300.63	4409.07	-0.170682	0.000675147	0.0101153	EHD4	chr15	-	41895939	41972578	7879	protein_coding	EH_domain_containing_4
ENSG00000116016	2540.07	2874.86	2281.08	2270.65	0.222659	0.000678522	0.0101521	EPAS1	chr2	+	46293667	46386703	7302	protein_coding	endothelial_PAS_domain_protein_1
ENSG00000143612	4572.5	4973.5	4025.19	4283.28	0.185659	0.000680484	0.0101677	C1orf43	chr1	-	154206706	154220628	2582	protein_coding	chromosome_1_open_reading_frame_43
ENSG00000175061	5793.28	6059.04	5293.01	5275.62	0.156794	0.000682539	0.010174	LRRC75A-AS1	chr17	+	16438822	16478678	3759	processed_transcript	LRRC75A_antisense_RNA_1
ENSG00000134590	3414.22	3609	4001.33	4026.33	-0.179668	0.000683429	0.010174	FAM127A	chrX	+	135032366	135033546	1181	protein_coding	family_with_sequence_similarity_127_member_A
ENSG00000172216	6266.82	6901.82	4693.41	5346.57	0.300181	0.000683675	0.010174	CEBPB	chr20	+	50190734	50192689	1956	protein_coding	CCAAT/enhancer_binding_protein_(C/EBP)_beta
ENSG00000143756	2197.22	2205.33	1796.82	1912.64	0.220645	0.000689683	0.0102496	FBXO28	chr1	+	224114087	224162047	6044	protein_coding	F-box_protein_28
ENSG00000105486	1449.98	1382.13	1726.22	1698.69	-0.238527	0.000691463	0.0102623	LIG1	chr19	-	48115445	48170603	6576	protein_coding	ligase_I_DNA_ATP-dependent
ENSG00000108312	5896.51	5870.12	6538.95	6543.18	-0.146086	0.000699652	0.0103699	UBTF	chr17	-	44205033	44221626	6993	protein_coding	upstream_binding_transcription_factor_RNA_polymerase_I
ENSG00000051108	1052.2	988.632	821.347	771.936	0.284608	0.000703872	0.010408	HERPUD1	chr16	+	56932048	56944863	5155	protein_coding	homocysteine-inducible_endoplasmic_reticulum_stress-inducible_ubiquitin-like_domain_member_1
ENSG00000131591	990.645	998.42	1231.03	1243.91	-0.263129	0.000704111	0.010408	C1orf159	chr1	-	1081818	1116361	6322	protein_coding	chromosome_1_open_reading_frame_159
ENSG00000197157	11234.3	11252.8	12195.9	12325.2	-0.121123	0.000709828	0.0104785	SND1	chr7	+	127652180	128092609	6500	protein_coding	staphylococcal_nuclease_and_tudor_domain_containing_1
ENSG00000136205	3179.34	3094.12	3600.6	3579.08	-0.180881	0.000732448	0.010798	TNS3	chr7	-	47275154	47582558	11797	protein_coding	tensin_3
ENSG00000103044	1087.25	920.113	1249.92	1306.27	-0.279982	0.000736961	0.01085	HAS3	chr16	+	69105564	69118719	5289	protein_coding	hyaluronan_synthase_3
ENSG00000188554	4925.76	5009.72	4349.36	4472.5	0.162009	0.000751232	0.0110431	NBR1	chr17	+	43170481	43211689	8405	protein_coding	neighbor_of_BRCA1_gene_1
ENSG00000138688	3910.49	3761.69	3437.52	3246.86	0.183997	0.000752075	0.0110431	KIAA1109	chr4	+	122152333	122362758	20470	protein_coding	KIAA1109
ENSG00000075975	2167.86	2244.49	1850.52	1882.54	0.215889	0.000756072	0.011087	MKRN2	chr3	+	12557014	12583713	2848	protein_coding	makorin_ring_finger_protein_2
ENSG00000112759	2701.07	2871.93	3196.89	3250.09	-0.193012	0.000759032	0.0111157	SLC29A1	chr6	+	44219505	44234151	3333	protein_coding	solute_carrier_family_29_(equilibrative_nucleoside_transporter)_member_1
ENSG00000097021	4722.14	4827.66	5269.15	5463.76	-0.159231	0.000779698	0.0114032	ACOT7	chr1	-	6264269	6394391	4124	protein_coding	acyl-CoA_thioesterase_7
ENSG00000166012	4682.36	4563.37	3988.4	4173.62	0.169018	0.000781531	0.0114149	TAF1D	chr11	-	93729948	93784391	8420	protein_coding	TATA-box_binding_protein_associated_factor_RNA_polymerase_I_D
ENSG00000164236	1127.97	1002.34	1295.66	1374	-0.267609	0.000789391	0.0115145	ANKRD33B	chr5	+	10564330	10657816	9783	protein_coding	ankyrin_repeat_domain_33B
ENSG00000111912	844.795	837.89	647.332	647.222	0.293061	0.000791298	0.0115188	NCOA7	chr6	+	125781161	125932030	7820	protein_coding	nuclear_receptor_coactivator_7
ENSG00000111206	5264.81	4994.06	5747.44	5770.17	-0.157921	0.000791775	0.0115188	FOXM1	chr12	-	2857681	2877155	4899	protein_coding	forkhead_box_M1
ENSG00000117318	1422.51	1614.11	1810.74	1891.14	-0.245136	0.000793917	0.0115348	ID3	chr1	-	23557918	23559794	1797	protein_coding	inhibitor_of_DNA_binding_3_dominant_negative_helix-loop-helix_protein
ENSG00000179242	2469.98	2596.87	2912.5	2967.33	-0.196301	0.000796301	0.0115502	CDH4	chr20	+	61252426	61940617	7351	protein_coding	cadherin_4_type_1_R-cadherin_(retinal)
ENSG00000156030	2226.58	2139.75	2488.9	2639.42	-0.208872	0.000797743	0.0115502	ELMSAN1	chr14	-	73715122	73790285	13484	protein_coding	ELM2_and_Myb/SANT-like_domain_containing_1
ENSG00000137154	29198.5	29143.1	26733.5	27502.7	0.103008	0.000798115	0.0115502	RPS6	chr9	-	19375715	19380254	2714	protein_coding	ribosomal_protein_S6
ENSG00000099849	1753.99	1889.17	2110.05	2236.25	-0.22478	0.000811563	0.0117294	RASSF7	chr11	+	560404	564021	2492	protein_coding	Ras_association_(RalGDS/AF-6)_domain_family_(N-terminal)_member_7
ENSG00000109861	6158.86	5911.23	6614.52	6861.42	-0.150953	0.000824144	0.0118957	CTSC	chr11	-	88293592	88337787	11421	protein_coding	cathepsin_C
ENSG00000168066	9766.28	9696.42	10657.6	10615.7	-0.124152	0.000829419	0.0119537	SF1	chr11	-	64764606	64778786	5972	protein_coding	splicing_factor_1
ENSG00000116044	3345.08	3115.66	2815.05	2763.06	0.194101	0.00083033	0.0119537	NFE2L2	chr2	-	177227595	177392697	5979	protein_coding	nuclear_factor_erythroid_2_like_2
ENSG00000099942	5915.46	5909.28	6490.23	6652.84	-0.145462	0.000833076	0.0119776	CRKL	chr22	+	20917426	20953749	5325	protein_coding	v-crk_avian_sarcoma_virus_CT10_oncogene_homolog-like
ENSG00000162073	373.149	331.828	476.301	530.034	-0.333086	0.000834864	0.0119877	PAQR4	chr16	+	2969245	2973489	2972	protein_coding	progestin_and_adipoQ_receptor_family_member_IV
ENSG00000107554	4422.86	4537.92	4988.74	5086.39	-0.159704	0.000837415	0.0120044	DNMBP	chr10	-	99875577	100009919	7072	protein_coding	dynamin_binding_protein
ENSG00000196230	32320	31462	33825.4	34860.8	-0.104357	0.000838202	0.0120044	TUBB	chr6	+	30720201	30725426	3359	protein_coding	tubulin_beta_class_I
ENSG00000213445	4449.38	4594.69	5046.41	5120.8	-0.159526	0.00084929	0.0121475	SIPA1	chr11	+	65585395	65650930	4692	protein_coding	signal-induced_proliferation-associated_1
ENSG00000198700	6307.55	6129.52	6784.56	7068.92	-0.148037	0.000850657	0.0121513	IPO9	chr1	+	201829141	201884294	11915	protein_coding	importin_9
ENSG00000149289	2037.17	2089.83	1722.24	1759.97	0.218174	0.00085568	0.0122073	ZC3H12C	chr11	+	110093361	110171841	9719	protein_coding	zinc_finger_CCCH-type_containing_12C
ENSG00000122642	3829.99	4036.75	3226.72	3569.4	0.193517	0.00088268	0.0125762	FKBP9	chr7	+	32957404	33006931	5170	protein_coding	FK506_binding_protein_9
ENSG00000237649	3240.9	3305.55	3683.13	3779.05	-0.175772	0.00090894	0.0129336	KIFC1	chr6	+	33391536	33409924	3345	protein_coding	kinesin_family_member_C1
ENSG00000179958	1881.85	1943	2168.71	2377.09	-0.220391	0.000911645	0.0129555	DCTPP1	chr16	-	30423619	30430075	1581	protein_coding	dCTP_pyrophosphatase_1
ENSG00000134243	1965.19	1905.81	2391.45	2196.47	-0.218124	0.000915318	0.0129909	SORT1	chr1	-	109309568	109397951	9160	protein_coding	sortilin_1
ENSG00000149136	9617.59	9604.41	10554.2	10449.1	-0.123682	0.0009167	0.0129938	SSRP1	chr11	-	57325985	57335877	6323	protein_coding	structure_specific_recognition_protein_1
ENSG00000091164	3165.14	3111.74	2729.54	2731.88	0.185232	0.00092709	0.0131243	TXNL1	chr18	-	56597208	56651600	11298	protein_coding	thioredoxin_like_1
ENSG00000095906	2052.32	2367.82	2541.6	2764.13	-0.230078	0.000929915	0.0131474	NUBP2	chr16	+	1782901	1789191	4983	protein_coding	nucleotide_binding_protein_2
ENSG00000104518	3225.75	3236.06	2879.68	2729.73	0.187522	0.000932658	0.0131693	GSDMD	chr8	+	143553207	143563062	5116	protein_coding	gasdermin_D
ENSG00000128951	1794.72	1734.51	2014.59	2195.4	-0.22373	0.000950733	0.0134074	DUT	chr15	+	48331011	48343373	3674	protein_coding	deoxyuridine_triphosphatase
ENSG00000111186	9874.25	10372.8	10966.9	11302.7	-0.13211	0.000957333	0.0134833	WNT5B	chr12	+	1529891	1647243	4305	protein_coding	wingless-type_MMTV_integration_site_family_member_5B
ENSG00000118707	1539	1480.99	1831.62	1782.55	-0.227076	0.000976135	0.0137306	TGIF2	chr20	+	36573488	36593950	3784	protein_coding	TGFB-induced_factor_homeobox_2
ENSG00000158711	2099.67	2038.93	1712.3	1782.55	0.216948	0.000985458	0.0138441	ELK4	chr1	-	205597556	205631962	12142	protein_coding	ELK4_ETS-domain_protein_(SRF_accessory_protein_1)
ENSG00000136153	2323.19	2090.81	2629.1	2575.99	-0.212408	0.000987737	0.0138584	LMO7	chr13	+	75620434	75859870	14367	protein_coding	LIM_domain_7
ENSG00000054965	2731.38	2643.86	3176.01	3028.61	-0.189977	0.000991259	0.0138755	FAM168A	chr11	-	73400487	73598189	7887	protein_coding	family_with_sequence_similarity_168_member_A
ENSG00000122863	2549.54	2724.12	3102.42	3007.11	-0.194046	0.000994202	0.0138755	CHST3	chr10	+	71964365	72013564	6970	protein_coding	carbohydrate_(chondroitin_6)_sulfotransferase_3
ENSG00000140416	2866.81	2825.92	3229.7	3296.32	-0.182037	0.000995145	0.0138755	TPM1	chr15	+	63042632	63071915	12492	protein_coding	tropomyosin_1_(alpha)
ENSG00000155304	3492.83	3479.79	3002.99	3099.57	0.178511	0.000995191	0.0138755	HSPA13	chr21	-	14371115	14383484	4194	protein_coding	heat_shock_protein_family_A_(Hsp70)_member_13
ENSG00000108797	2672.66	2700.63	3088.5	3085.6	-0.184778	0.000995237	0.0138755	CNTNAP1	chr17	+	42682613	42699814	6045	protein_coding	contactin_associated_protein_1
ENSG00000145247	2523.02	2759.36	2250.25	2251.3	0.207268	0.00101033	0.0140681	OCIAD2	chr4	-	48885019	48906937	2483	protein_coding	OCIA_domain_containing_2
ENSG00000167889	237.717	274.076	448.459	338.663	-0.341779	0.00101648	0.014136	MGAT5B	chr17	+	76868456	76950393	6386	protein_coding	mannosyl_(alpha-16-)-glycoprotein_beta-16-N-acetyl-glucosaminyltransferase_isozyme_B
ENSG00000164597	2223.74	2188.69	1814.72	1925.54	0.21305	0.00102159	0.0141891	COG5	chr7	-	107201555	107564514	8467	protein_coding	component_of_oligomeric_golgi_complex_5
ENSG00000120868	1736	1852.95	2190.59	2071.76	-0.219681	0.00103457	0.0143513	APAF1	chr12	+	98645141	98735433	7908	protein_coding	apoptotic_peptidase_activating_factor_1
ENSG00000160256	2358.23	2379.57	2717.6	2766.28	-0.19268	0.00103898	0.0143945	FAM207A	chr21	+	44940010	44976989	1402	protein_coding	family_with_sequence_similarity_207_member_A
ENSG00000104408	15301	15152.5	13832.6	14238.9	0.114242	0.0010499	0.0145276	EIF3E	chr8	-	108201216	108435333	6005	protein_coding	eukaryotic_translation_initiation_factor_3_subunit_E
ENSG00000130958	1695.27	1593.56	1330.46	1389.06	0.23658	0.00105243	0.0145443	SLC35D2	chr9	-	96320706	96383710	2203	protein_coding	solute_carrier_family_35_(UDP-GlcNAc/UDP-glucose_transporter)_member_D2
ENSG00000189056	240.558	256.457	162.082	139.766	0.342019	0.00105769	0.0145987	RELN	chr7	-	103471784	103989516	12642	protein_coding	reelin
ENSG00000088970	440.392	420.903	322.175	265.555	0.334103	0.00106165	0.0146314	KIZ	chr20	+	21125983	21246622	5207	protein_coding	kizuna_centrosomal_protein
ENSG00000101220	4092.33	4231.54	4650.65	4720.85	-0.160972	0.0010627	0.0146314	C20orf27	chr20	-	3753508	3768387	2415	protein_coding	chromosome_20_open_reading_frame_27
ENSG00000092853	1807.97	1780.52	2115.02	2111.54	-0.210954	0.00106726	0.0146759	CLSPN	chr1	-	35720218	35769967	5411	protein_coding	claspin
ENSG00000108424	21455.1	19996.8	22665.6	22531.3	-0.120722	0.0010741	0.0147515	KPNB1	chr17	+	47649476	47685505	7678	protein_coding	karyopherin_(importin)_beta_1
ENSG00000142156	8141.09	8220.33	8851.85	9125.62	-0.130635	0.00107672	0.0147691	COL6A1	chr21	+	45981737	46005050	5343	protein_coding	collagen_type_VI_alpha_1
ENSG00000175215	6578.41	6417.3	7215.12	7151.7	-0.138486	0.00108328	0.0148407	CTDSP2	chr12	-	57819927	57846739	5442	protein_coding	CTD_small_phosphatase_2
ENSG00000138758	10055.1	9648.46	10677.5	10931.8	-0.128188	0.00109111	0.0149294	2018-09-11	chr4	+	76949703	77040384	9787	protein_coding	septin_11
ENSG00000148248	13772.4	13796.8	14912.5	14914.1	-0.110481	0.00110427	0.0150748	SURF4	chr9	-	133361449	133376166	3446	protein_coding	surfeit_4
ENSG00000086475	3234.28	3267.38	3646.34	3750.02	-0.173037	0.00110446	0.0150748	SEPHS1	chr10	-	13317424	13348298	3888	protein_coding	selenophosphate_synthetase_1
ENSG00000135919	1853.43	1931.26	1553.2	1622.36	0.222586	0.00111388	0.0151759	SERPINE2	chr2	-	223975112	224039319	8891	protein_coding	serpin_peptidase_inhibitor_clade_E_(nexin_plasminogen_activator_inhibitor_type_1)_member_2
ENSG00000138835	2441.57	2409.91	2102.09	2057.78	0.200543	0.00111563	0.0151759	RGS3	chr9	+	113444731	113597743	13793	protein_coding	regulator_of_G-protein_signaling_3
ENSG00000164713	4124.53	4280.48	3636.4	3776.9	0.169285	0.001116	0.0151759	BRI3	chr7	+	98252379	98310441	5139	protein_coding	brain_protein_I3
ENSG00000081760	2223.74	2339.44	2586.35	2740.48	-0.201449	0.00112541	0.015285	AACS	chr12	+	125065379	125143333	16094	protein_coding	acetoacetyl-CoA_synthetase
ENSG00000178694	506.687	511.935	360.955	371.992	0.319289	0.00113493	0.0153954	NSUN3	chr3	+	94062916	94128545	5635	protein_coding	NOP2/Sun_RNA_methyltransferase_family_member_3
ENSG00000144468	785.129	800.694	598.609	621.42	0.288797	0.00115771	0.0156852	RHBDD1	chr2	+	226835581	226999215	6926	protein_coding	rhomboid_domain_containing_1
ENSG00000185201	1178.17	1320.46	977.462	1022.44	0.262495	0.00115996	0.0156964	IFITM2	chr11	+	307631	315272	1543	protein_coding	interferon_induced_transmembrane_protein_2
ENSG00000136888	2487.03	2577.29	2176.67	2177.12	0.197615	0.00117415	0.0158689	ATP6V1G1	chr9	+	114587746	114598373	1305	protein_coding	ATPase_H+_transporting_lysosomal_13kDa_V1_subunit_G1
ENSG00000167670	2486.08	2515.63	2953.27	2822.19	-0.189954	0.00117649	0.0158716	CHAF1A	chr19	+	4402662	4445018	4299	protein_coding	chromatin_assembly_factor_1_subunit_A
ENSG00000170275	6178.74	6519.1	6898.91	7282.87	-0.151012	0.00117722	0.0158716	CRTAP	chr3	+	33113979	33147773	6695	protein_coding	cartilage_associated_protein
ENSG00000160298	605.184	585.348	816.375	742.908	-0.292819	0.00119109	0.0160391	C21orf58	chr21	-	46300181	46323875	5315	protein_coding	chromosome_21_open_reading_frame_58
ENSG00000142937	36075.2	36718.4	33508.2	34423.2	0.0976531	0.00119487	0.0160634	RPS8	chr1	+	44775251	44778779	2847	protein_coding	ribosomal_protein_S8
ENSG00000174903	3081.8	3606.06	3891.95	3934.94	-0.204142	0.00119581	0.0160634	RAB1B	chr11	+	66268533	66277492	2007	protein_coding	RAB1B_member_RAS_oncogene_family
ENSG00000225206	975.492	907.388	1147.5	1199.83	-0.260272	0.0012114	0.016253	MIR137HG	chr1	-	97986740	98049863	6006	lincRNA	MIR137_host_gene
ENSG00000179820	3404.75	3679.47	3978.46	4114.49	-0.177716	0.0012221	0.016369	MYADM	chr19	+	53866223	53876437	3675	protein_coding	myeloid-associated_differentiation_marker
ENSG00000099901	7872.12	7558.63	8340.74	8724.6	-0.138657	0.00122301	0.016369	RANBP1	chr22	+	20115938	20127357	4622	protein_coding	RAN_binding_protein_1
ENSG00000148834	10031.5	10634.2	9259.54	9502.99	0.133704	0.00123026	0.0164462	GSTO1	chr10	+	104235356	104267459	1691	protein_coding	glutathione_S-transferase_omega_1
ENSG00000014216	9684.83	9865.76	10467.7	10970.5	-0.127892	0.00124052	0.0165633	CAPN1	chr11	+	65180566	65212006	7553	protein_coding	calpain_1_(mu/I)_large_subunit
ENSG00000059122	3339.4	3686.32	3003.98	3075.92	0.190376	0.00124296	0.0165758	FLYWCH1	chr16	+	2911937	2951208	8419	protein_coding	FLYWCH-type_zinc_finger_1
ENSG00000073150	669.585	770.35	509.116	564.438	0.303919	0.00124749	0.0166162	PANX2	chr22	+	50170731	50180294	3102	protein_coding	pannexin_2
ENSG00000124762	780.393	977.864	708.983	583.79	0.309348	0.0012492	0.0166189	CDKN1A	chr6	+	36676460	36687339	3050	protein_coding	cyclin-dependent_kinase_inhibitor_1A_(p21_Cip1)
ENSG00000101871	1561.73	1499.59	1757.05	1918.01	-0.22832	0.00125886	0.0167121	MID1	chrX	-	10445310	10833654	9295	protein_coding	midline_1
ENSG00000275131	1964.24	1977.26	1706.33	1620.21	0.216005	0.00126084	0.0167121	CH17-472G23.4	chr1	-	120489625	120579190	6524	unprocessed_pseudogene	NA
ENSG00000204628	38093.4	39422.9	35288.1	36703.5	0.104104	0.00126189	0.0167121	GNB2L1	chr5	-	181236909	181248096	5990	protein_coding	guanine_nucleotide_binding_protein_(G_protein)_beta_polypeptide_2-like_1
ENSG00000111667	5797.07	6064.91	6573.76	6598.01	-0.143933	0.00126226	0.0167121	USP5	chr12	+	6852128	6866632	3738	protein_coding	ubiquitin_specific_peptidase_5_(isopeptidase_T)
ENSG00000135924	1592.04	1672.84	1360.29	1354.65	0.230113	0.00126854	0.0167751	DNAJB2	chr2	+	219279267	219286900	5886	protein_coding	DnaJ_heat_shock_protein_family_(Hsp40)_member_B2
ENSG00000113448	405.35	443.416	291.349	298.883	0.326355	0.00127307	0.0168149	PDE4D	chr5	-	58969038	60522120	15979	protein_coding	phosphodiesterase_4D
ENSG00000013573	2992.77	2892.48	3316.21	3413.51	-0.178524	0.00127671	0.0168428	DDX11	chr12	+	31073845	31104791	8374	protein_coding	DEAD/H_(Asp-Glu-Ala-Asp/His)_box_helicase_11
ENSG00000138326	33491.6	32587.7	30655.3	31012.9	0.0975733	0.00127973	0.0168625	RPS24	chr10	+	78033760	78056812	4880	protein_coding	ribosomal_protein_S24
ENSG00000173786	4438.96	4447.86	4911.18	5035.86	-0.153531	0.00128863	0.0169595	CNP	chr17	+	41966741	41977731	7426	protein_coding	2'3'-cyclic_nucleotide_3'_phosphodiesterase
ENSG00000116266	1690.54	1815.75	1489.56	1429.91	0.228653	0.00129504	0.0170236	STXBP3	chr1	+	108746674	108809526	5895	protein_coding	syntaxin_binding_protein_3
ENSG00000109089	1858.17	1822.61	2137.89	2181.42	-0.206355	0.00129852	0.0170491	CDR2L	chr17	+	74987632	75005800	3536	protein_coding	cerebellar_degeneration-related_protein_2-like
ENSG00000101444	8780.37	9022	9652.31	9836.28	-0.125788	0.00130586	0.0171251	AHCY	chr20	-	34280268	34311802	3894	protein_coding	adenosylhomocysteinase
ENSG00000173221	692.315	765.455	569.772	531.109	0.296789	0.00131269	0.0171943	GLRX	chr5	-	95751319	95823005	6508	protein_coding	glutaredoxin
ENSG00000234616	3536.39	3514.05	3994.37	3968.27	-0.164323	0.00131834	0.0172317	JRK	chr8	-	142657460	142681968	11229	protein_coding	Jrk_helix-turn-helix_protein
ENSG00000175471	1312.65	1288.16	1087.84	1031.04	0.247467	0.00131867	0.0172317	MCTP1	chr5	-	94703741	95284575	12089	protein_coding	multiple_C2_domains_transmembrane_1
ENSG00000106348	4643.53	4814.93	5173.69	5446.56	-0.15725	0.00132999	0.0173491	IMPDH1	chr7	-	128392277	128410252	3662	protein_coding	IMP_(inosine_5'-monophosphate)_dehydrogenase_1
ENSG00000273604	948.973	945.563	1134.57	1218.11	-0.256551	0.0013308	0.0173491	C17orf96	chr17	-	38671703	38675421	3719	protein_coding	chromosome_17_open_reading_frame_96
ENSG00000132669	3508.93	3423.02	3826.32	4059.65	-0.172486	0.00133411	0.0173717	RIN2	chr20	+	19886521	20002457	5053	protein_coding	Ras_and_Rab_interactor_2
ENSG00000119917	881.731	845.721	667.22	680.551	0.278683	0.00134053	0.0174348	IFIT3	chr10	+	89327894	89340971	2640	protein_coding	interferon_induced_protein_with_tetratricopeptide_repeats_3
ENSG00000110107	7112.56	7261.06	7773.96	8078.45	-0.135155	0.00136209	0.0176944	PRPF19	chr11	-	60890730	60906588	2739	protein_coding	pre-mRNA_processing_factor_19
ENSG00000115944	3236.17	3368.2	2929.4	2839.39	0.179667	0.00136579	0.0177216	COX7A2L	chr2	-	42333546	42425088	5605	protein_coding	cytochrome_c_oxidase_subunit_VIIa_polypeptide_2_like
ENSG00000116871	7743.32	8084.27	8599.28	8833.19	-0.133521	0.0013681	0.0177308	MAP7D1	chr1	+	36155579	36180849	5271	protein_coding	MAP7_domain_containing_1
ENSG00000243156	4892.61	4945.12	5579.39	5391.73	-0.149218	0.00137903	0.0178357	MICAL3	chr22	-	17787649	18024559	22354	protein_coding	microtubule_associated_monooxygenase_calponin_and_LIM_domain_containing_3
ENSG00000197930	4354.67	4002.49	4628.78	4883.2	-0.172954	0.00138044	0.0178357	ERO1A	chr14	-	52639916	52695900	7548	protein_coding	endoplasmic_reticulum_oxidoreductase_alpha
ENSG00000159592	2940.68	2783.83	2468.02	2489.98	0.189318	0.00138105	0.0178357	GPBP1L1	chr1	-	45627304	45688113	7433	protein_coding	GC-rich_promoter_binding_protein_1-like_1
ENSG00000073331	824.906	859.424	655.287	655.823	0.279612	0.00138302	0.0178403	ALPK1	chr4	+	112285509	112442620	12325	protein_coding	alpha_kinase_1
ENSG00000112473	3936.06	3857.62	4486.58	4300.48	-0.162327	0.00139163	0.0179304	SLC39A7	chr6	+	33200445	33204439	2845	protein_coding	solute_carrier_family_39_(zinc_transporter)_member_7
ENSG00000170558	5231.67	4952.95	5729.54	5652.98	-0.151645	0.00139664	0.017974	CDH2	chr18	-	27950966	28177446	4950	protein_coding	cadherin_2_type_1_N-cadherin_(neuronal)
ENSG00000160767	3324.25	3303.6	3734.84	3768.3	-0.166906	0.00140959	0.0181195	FAM189B	chr1	-	155247205	155255483	4468	protein_coding	family_with_sequence_similarity_189_member_B
ENSG00000185504	1804.19	1887.21	2129.93	2208.3	-0.207568	0.00141781	0.018204	FAAP100	chr17	-	81539885	81553961	5354	protein_coding	Fanconi_anemia_core_complex_associated_protein_100
ENSG00000077150	9559.82	10583.3	9068.62	9008.43	0.147906	0.00142834	0.0183024	NFKB2	chr10	+	102394110	102402529	4484	protein_coding	nuclear_factor_of_kappa_light_polypeptide_gene_enhancer_in_B-cells_2_(p49/p100)
ENSG00000185340	1831.65	1943	2145.84	2312.58	-0.212433	0.00142879	0.0183024	GAS2L1	chr22	+	29306582	29312785	4481	protein_coding	growth_arrest_specific_2_like_1
ENSG00000174915	2538.17	2567.51	2906.53	2954.43	-0.18269	0.00143452	0.0183546	PTDSS2	chr11	+	448268	491399	6113	protein_coding	phosphatidylserine_synthase_2
ENSG00000111911	600.448	678.338	472.324	478.429	0.302766	0.00143671	0.0183613	HINT3	chr6	+	125956781	125980244	3314	protein_coding	histidine_triad_nucleotide_binding_protein_3
ENSG00000196072	2380.96	2403.06	2020.55	2090.03	0.197684	0.00144118	0.0183972	BLOC1S2	chr10	-	100273280	100286712	2943	protein_coding	biogenesis_of_lysosomal_organelles_complex-1_subunit_2
ENSG00000138160	10235.1	9752.22	10902.2	10966.2	-0.124939	0.00145018	0.0184906	KIF11	chr10	+	92593286	92655395	4860	protein_coding	kinesin_family_member_11
ENSG00000058668	4555.45	4493.87	4965.87	5163.8	-0.153357	0.00145447	0.018524	ATP2B4	chr1	+	203626561	203744081	9721	protein_coding	ATPase_Ca++_transporting_plasma_membrane_4
ENSG00000035928	4175.67	4350.96	3827.32	3723.14	0.163837	0.00145711	0.0185362	RFC1	chr4	-	39287456	39366375	6713	protein_coding	replication_factor_C_subunit_1
ENSG00000166783	1228.36	1353.74	1032.15	1060.07	0.251151	0.00146874	0.0186626	KIAA0430	chr16	-	15594386	15643166	10919	protein_coding	KIAA0430
ENSG00000153714	352.313	381.749	221.744	269.855	0.328986	0.0014859	0.018859	LURAP1L	chr9	+	12775021	12822131	2132	protein_coding	leucine_rich_adaptor_protein_1-like
ENSG00000107984	14657.9	14295	15416.7	15994.6	-0.113871	0.00149772	0.0189872	DKK1	chr10	+	52314296	52318042	2206	protein_coding	dickkopf_WNT_signaling_pathway_inhibitor_1
ENSG00000122862	25894.1	26025.5	24073.6	24416	0.096503	0.00150351	0.01902	SRGN	chr10	+	69088106	69104811	1220	protein_coding	serglycin
ENSG00000183779	1503.01	1693.4	1810.74	2095.41	-0.242888	0.00150375	0.01902	ZNF703	chr8	+	37695751	37700021	3349	protein_coding	zinc_finger_protein_703
ENSG00000138678	1301.29	1261.73	1008.29	1079.42	0.246993	0.00152553	0.0192733	GPAT3	chr4	+	83535914	83605875	3468	protein_coding	glycerol-3-phosphate_acyltransferase_3
ENSG00000105810	3684.14	3586.48	4060	4141.36	-0.162471	0.00152936	0.0192996	CDK6	chr7	-	92604921	92836594	12260	protein_coding	cyclin-dependent_kinase_6
ENSG00000157657	2336.44	2256.23	2720.59	2598.57	-0.192313	0.00153397	0.0193357	ZNF618	chr9	+	113876282	114056591	10384	protein_coding	zinc_finger_protein_618
ENSG00000111906	826.8	853.551	681.141	622.495	0.280127	0.00153997	0.0193892	HDDC2	chr6	-	125219962	125302078	5888	protein_coding	HD_domain_containing_2
ENSG00000148572	1419.67	1401.7	1174.35	1155.75	0.235008	0.00156058	0.0196192	NRBF2	chr10	+	63133247	63155031	1901	protein_coding	nuclear_receptor_binding_factor_2
ENSG00000198707	1813.66	1787.37	1509.45	1527.75	0.215943	0.00156179	0.0196192	CEP290	chr12	-	88049014	88142216	10388	protein_coding	centrosomal_protein_290kDa
ENSG00000115145	1390.31	1309.69	1098.77	1114.9	0.241337	0.00156499	0.0196371	STAM2	chr2	-	152116801	152175992	7005	protein_coding	signal_transducing_adaptor_molecule_2
ENSG00000128050	12190.8	11909.6	13109.7	13017.6	-0.112982	0.00156829	0.0196562	PAICS	chr4	+	56435741	56464579	7517	protein_coding	phosphoribosylaminoimidazole_carboxylase;_phosphoribosylaminoimidazolesuccinocarboxamide_synthase
ENSG00000112306	17837.3	17605.5	15869.1	16775.1	0.115102	0.00157106	0.0196685	RPS12	chr6	+	132814441	132817564	767	protein_coding	ribosomal_protein_S12
ENSG00000166401	4108.43	4260.9	3653.3	3762.92	0.163137	0.00157352	0.0196771	SERPINB8	chr18	+	63969925	64005667	4998	protein_coding	serpin_peptidase_inhibitor_clade_B_(ovalbumin)_member_8
ENSG00000073060	3846.09	3845.88	4326.49	4308.01	-0.156778	0.00158872	0.0198446	SCARB1	chr12	-	124776856	124882668	7741	protein_coding	scavenger_receptor_class_B_member_1
ENSG00000168280	1166.8	1125.67	1366.26	1418.08	-0.237355	0.00159713	0.0199272	KIF5C	chr2	+	148875250	149026759	9215	protein_coding	kinesin_family_member_5C
ENSG00000130956	1620.45	1645.44	1872.39	1995.42	-0.214463	0.00160284	0.0199757	HABP4	chr9	+	96450201	96491336	4056	protein_coding	hyaluronan_binding_protein_4
ENSG00000131016	7218.64	7144.58	7747.11	8066.63	-0.132757	0.00160624	0.0199858	AKAP12	chr6	+	151239999	151358557	8741	protein_coding	A-kinase_anchoring_protein_12
ENSG00000182534	5388.88	5144.8	5812.07	5916.39	-0.146752	0.00160726	0.0199858	MXRA7	chr17	-	76672551	76711016	9257	protein_coding	matrix-remodelling_associated_7
ENSG00000173894	737.775	802.652	967.518	978.36	-0.26729	0.00161375	0.0200439	CBX2	chr17	+	79778132	79787983	5687	protein_coding	chromobox_2
ENSG00000184470	4475.9	4643.63	4955.92	5316.47	-0.160646	0.00161709	0.0200628	TXNRD2	chr22	-	19875517	19941992	8373	protein_coding	thioredoxin_reductase_2
ENSG00000102870	1794.72	1727.66	2129.93	2018	-0.209163	0.00163511	0.0202636	ZNF629	chr16	-	30778449	30787202	6087	protein_coding	zinc_finger_protein_629
ENSG00000112033	2118.62	2133.88	2509.78	2421.17	-0.193376	0.00164019	0.0203038	PPARD	chr6	+	35342558	35428191	4457	protein_coding	peroxisome_proliferator-activated_receptor_delta
ENSG00000160408	1698.11	1818.69	2049.39	2095.41	-0.209822	0.00165455	0.0204547	ST6GALNAC6	chr9	-	127885321	127905408	5307	protein_coding	ST6_(alpha-N-acetyl-neuraminyl-23-beta-galactosyl-13)-N-acetylgalactosaminide_alpha-26-sialyltransferase_6
ENSG00000134779	4242.91	4210.01	4651.65	4816.54	-0.153947	0.00165609	0.0204547	TPGS2	chr18	-	36777647	36829216	10571	protein_coding	tubulin_polyglutamylase_complex_subunit_2
ENSG00000153815	3929.43	4127.78	4429.9	4667.1	-0.163377	0.00168448	0.0207779	CMIP	chr16	+	81445170	81711762	12715	protein_coding	c-Maf_inducing_protein
ENSG00000165801	1919.73	2045.78	2331.79	2299.68	-0.200774	0.0016876	0.0207779	ARHGEF40	chr14	+	21070270	21090240	8189	protein_coding	Rho_guanine_nucleotide_exchange_factor_40
ENSG00000152104	7038.69	7024.18	7689.43	7737.64	-0.128237	0.0016879	0.0207779	PTPN14	chr1	-	214348696	214552449	18756	protein_coding	protein_tyrosine_phosphatase_non-receptor_type_14
ENSG00000126215	1309.81	1390.94	1648.66	1591.18	-0.226556	0.0016922	0.0208076	XRCC3	chr14	-	103697609	103715504	7507	protein_coding	X-ray_repair_complementing_defective_repair_in_Chinese_hamster_cells_3
ENSG00000167106	2701.07	2914.02	2462.05	2384.62	0.191907	0.00172508	0.0211884	FAM102A	chr9	-	127940579	127980513	6100	protein_coding	family_with_sequence_similarity_102_member_A
ENSG00000071655	1851.54	2020.33	2222.41	2334.09	-0.208074	0.00173858	0.0213304	MBD3	chr19	-	1573596	1592801	7845	protein_coding	methyl-CpG_binding_domain_protein_3
ENSG00000076067	3888.71	3774.42	4397.09	4230.6	-0.160204	0.00174619	0.0214	RBMS2	chr12	+	56521929	56596196	8805	protein_coding	RNA_binding_motif_single_stranded_interacting_protein_2
ENSG00000177337	247.188	302.463	194.896	138.691	0.325931	0.00174922	0.0214134	DLGAP1-AS1	chr18	+	3593732	3598352	2105	antisense	DLGAP1_antisense_RNA_1
ENSG00000113712	6442.98	6595.45	5872.73	5934.66	0.136552	0.0017588	0.0214941	CSNK1A1	chr5	-	149492197	149551552	7745	protein_coding	casein_kinase_1_alpha_1
ENSG00000038382	14883.3	14524.1	16238	15623.6	-0.112206	0.00176025	0.0214941	TRIO	chr5	+	14143702	14532128	17500	protein_coding	trio_Rho_guanine_nucleotide_exchange_factor
ENSG00000169230	3382.02	3855.66	4064.97	4296.18	-0.189025	0.00176165	0.0214941	PRELID1	chr5	+	177303774	177306959	1875	protein_coding	PRELI_domain_containing_1
ENSG00000110697	4013.72	4185.53	4606.9	4586.46	-0.15526	0.00179706	0.0218853	PITPNM1	chr11	-	67491768	67506263	6449	protein_coding	phosphatidylinositol_transfer_protein_membrane_associated_1
ENSG00000106991	5979.86	6061.98	6601.6	6674.35	-0.134484	0.00179768	0.0218853	ENG	chr9	-	127815012	127854756	3935	protein_coding	endoglin
ENSG00000118482	2024.86	2088.85	1738.15	1770.72	0.204182	0.00181667	0.0220921	PHF3	chr6	+	63635820	63779336	10378	protein_coding	PHD_finger_protein_3
ENSG00000198682	5892.73	5890.68	6409.69	6605.54	-0.136697	0.00183109	0.0222368	PAPSS2	chr10	+	87659613	87747705	4083	protein_coding	3'-phosphoadenosine_5'-phosphosulfate_synthase_2
ENSG00000134070	1035.16	1235.3	913.823	877.298	0.267903	0.00183259	0.0222368	IRAK2	chr3	+	10164865	10243743	3483	protein_coding	interleukin_1_receptor_associated_kinase_2
ENSG00000125648	1382.74	1377.23	1628.77	1658.91	-0.21938	0.00183798	0.0222777	SLC25A23	chr19	-	6436079	6465203	4859	protein_coding	solute_carrier_family_25_(mitochondrial_carrier;_phosphate_carrier)_member_23
ENSG00000130177	2604.47	2408.93	2209.48	2079.28	0.201023	0.00184841	0.0223569	CDC16	chr13	+	114234887	114272723	3901	protein_coding	cell_division_cycle_16
ENSG00000142453	2203.85	2328.67	2561.49	2694.25	-0.192728	0.00184857	0.0223569	CARM1	chr19	+	10871513	10923070	4455	protein_coding	coactivator_associated_arginine_methyltransferase_1
ENSG00000050165	11038.2	10752.6	11835.9	11815.6	-0.114408	0.00185143	0.0223671	DKK3	chr11	-	11963106	12009769	5059	protein_coding	dickkopf_WNT_signaling_pathway_inhibitor_3
ENSG00000100422	2608.26	2502.9	2831.96	3081.29	-0.190055	0.00186287	0.0224806	CERK	chr22	-	46684411	46738261	4938	protein_coding	ceramide_kinase
ENSG00000187735	8480.15	8401.41	7780.92	7652.71	0.124386	0.0018846	0.0227181	TCEA1	chr8	-	53966552	54022529	4391	protein_coding	transcription_elongation_factor_A_(SII)_1
ENSG00000188986	6672.17	6776.53	7269.81	7537.67	-0.132684	0.0018912	0.0227728	NELFB	chr9	+	137255173	137273547	2699	protein_coding	negative_elongation_factor_complex_member_B
ENSG00000103319	1935.83	1867.63	2145.84	2317.96	-0.204707	0.00189426	0.0227848	EEF2K	chr16	+	22206282	22288732	8020	protein_coding	eukaryotic_elongation_factor_2_kinase
ENSG00000138814	3299.62	3268.36	3612.53	3845.71	-0.169581	0.0019045	0.022883	PPP3CA	chr4	-	101023409	101348278	5213	protein_coding	protein_phosphatase_3_catalytic_subunit_alpha_isozyme
ENSG00000176014	32570.1	34350.5	35521.7	36563.8	-0.104392	0.00193238	0.0231927	TUBB6	chr18	+	12307669	12344320	4117	protein_coding	tubulin_beta_6_class_V
ENSG00000171863	22821.8	22903	21055.7	21588.4	0.0983176	0.00193895	0.0232363	RPS7	chr2	+	3575205	3580919	5583	protein_coding	ribosomal_protein_S7
ENSG00000143776	4501.47	4432.2	4022.21	3958.59	0.15302	0.00194021	0.0232363	CDC42BPA	chr1	-	226989865	227318474	14055	protein_coding	CDC42_binding_protein_kinase_alpha_(DMPK-like)
ENSG00000154589	202.675	208.494	126.285	120.413	0.32155	0.0019434	0.0232492	LY96	chr8	+	73991352	74029087	607	protein_coding	lymphocyte_antigen_96
ENSG00000251003	239.611	246.669	154.127	151.592	0.323561	0.00195849	0.0233838	ZFPM2-AS1	chr8	-	105780246	106060524	2213	processed_transcript	ZFPM2_antisense_RNA_1
ENSG00000135968	1546.58	1524.06	1274.78	1291.22	0.223342	0.00195889	0.0233838	GCC2	chr2	+	108448561	108509415	13282	protein_coding	GRIP_and_coiled-coil_domain_containing_2
ENSG00000148840	8983.05	8929.99	9765.67	9726.61	-0.117722	0.00196713	0.0234424	PPRC1	chr10	+	102132994	102150331	6095	protein_coding	peroxisome_proliferator-activated_receptor_gamma_coactivator-related_1
ENSG00000181381	1385.58	1300.88	1160.43	1017.06	0.24819	0.00196914	0.0234424	DDX60L	chr4	-	168356735	168537786	12156	protein_coding	DEAD_(Asp-Glu-Ala-Asp)_box_polypeptide_60-like
ENSG00000153982	180.892	226.113	112.363	125.789	0.318851	0.00197016	0.0234424	GDPD1	chr17	+	59220467	59275967	2970	protein_coding	glycerophosphodiester_phosphodiesterase_domain_containing_1
ENSG00000172757	27076	28022.3	29146.9	30016.3	-0.100135	0.00199302	0.02368	CFL1	chr11	-	65823022	65862026	5863	protein_coding	cofilin_1_(non-muscle)
ENSG00000165949	3016.45	3050.08	2595.3	2711.45	0.177401	0.00199442	0.02368	IFI27	chr14	+	94104836	94116698	4147	protein_coding	interferon_alpha-inducible_protein_27
ENSG00000111726	2989.93	3124.47	2599.27	2734.03	0.180492	0.00201991	0.0239569	CMAS	chr12	+	22046174	22065674	2018	protein_coding	cytidine_monophosphate_N-acetylneuraminic_acid_synthetase
ENSG00000138668	18875.3	18944.5	19810.8	21297.1	-0.116108	0.00202741	0.02402	HNRNPD	chr4	-	82352498	82374503	6981	protein_coding	heterogeneous_nuclear_ribonucleoprotein_D
ENSG00000205413	993.486	1055.19	774.611	856.871	0.260972	0.00205139	0.0242781	SAMD9	chr7	-	93099513	93118023	6855	protein_coding	sterile_alpha_motif_domain_containing_9
ENSG00000157933	4116.01	4292.23	4625.79	4799.34	-0.154516	0.00208181	0.0246117	SKI	chr1	+	2228695	2310119	6080	protein_coding	SKI_proto-oncogene
ENSG00000198355	2989.93	3053.99	2485.92	2748.01	0.188339	0.0020971	0.024766	PIM3	chr22	+	49960513	49964080	2461	protein_coding	Pim-3_proto-oncogene_serine/threonine_kinase
ENSG00000165527	7915.69	7895.35	8409.36	9027.79	-0.134524	0.00210261	0.0248045	ARF6	chr14	+	49893092	49897054	3865	protein_coding	ADP_ribosylation_factor_6
ENSG00000119922	380.726	363.151	254.558	261.254	0.315139	0.00211673	0.0249444	IFIT2	chr10	+	89301955	89309276	3489	protein_coding	interferon_induced_protein_with_tetratricopeptide_repeats_2
ENSG00000063244	9953.8	10484.4	10992.7	11354.3	-0.123805	0.00213504	0.0251334	U2AF2	chr19	+	55654146	55674715	4115	protein_coding	U2_small_nuclear_RNA_auxiliary_factor_2
ENSG00000005007	6773.51	7090.74	7557.18	7703.24	-0.132272	0.00214613	0.025237	UPF1	chr19	+	18831938	18868236	8600	protein_coding	UPF1_regulator_of_nonsense_transcripts_homolog_(yeast)
ENSG00000186951	1566.47	1506.44	1326.48	1227.79	0.227104	0.00216863	0.0254646	PPARA	chr22	+	46150521	46243756	13219	protein_coding	peroxisome_proliferator-activated_receptor_alpha
ENSG00000172270	13270.5	13940.7	14560.5	15004.4	-0.115632	0.00217009	0.0254646	BSG	chr19	+	571277	583493	3830	protein_coding	basigin_(Ok_blood_group)
ENSG00000108852	1235.94	1296.97	1464.7	1587.95	-0.228632	0.00218978	0.0256684	MPP2	chr17	-	43875357	43909711	6114	protein_coding	membrane_protein_palmitoylated_2
ENSG00000087274	7482.87	7471.51	8091.16	8262.3	-0.12391	0.002201	0.0257354	ADD1	chr4	+	2843857	2930076	13106	protein_coding	adducin_1
ENSG00000168807	2128.09	2121.15	2444.15	2456.65	-0.186501	0.00220189	0.0257354	SNTB2	chr16	+	69187129	69309052	9875	protein_coding	syntrophin_beta_2_(dystrophin-associated_protein_A1_59kDa_basic_component_2)
ENSG00000141198	1333.49	1443.79	1131.59	1158.98	0.233838	0.0022025	0.0257354	TOM1L1	chr17	+	54899387	54961956	7275	protein_coding	target_of_myb1_like_1_membrane_trafficking_protein
ENSG00000090376	1079.67	1053.24	826.318	892.35	0.25202	0.00222629	0.0259859	IRAK3	chr12	+	66188879	66254622	10004	protein_coding	interleukin_1_receptor_associated_kinase_3
ENSG00000198814	667.691	722.386	505.138	554.762	0.284678	0.00223715	0.02608	GK	chrX	+	30653359	30731456	5359	protein_coding	glycerol_kinase
ENSG00000203485	6535.79	6569.02	7238.99	7137.72	-0.128101	0.00223907	0.02608	INF2	chr14	+	104689606	104722535	9488	protein_coding	inverted_formin_FH2_and_WH2_domain_containing
ENSG00000146918	6421.2	6250.89	6822.35	7182.88	-0.137091	0.00224936	0.0261723	NCAPG2	chr7	-	158631311	158704829	6988	protein_coding	non-SMC_condensin_II_complex_subunit_G2
ENSG00000167004	8422.38	7903.18	8859.8	9110.57	-0.13211	0.00225335	0.0261873	PDIA3	chr15	+	43746392	43773279	4240	protein_coding	protein_disulfide_isomerase_family_A_member_3
ENSG00000146733	1531.43	1521.12	1314.55	1231.01	0.224018	0.00225609	0.0261873	PSPH	chr7	-	56011051	56051604	2762	protein_coding	phosphoserine_phosphatase
ENSG00000183856	7591.79	7474.45	8393.45	8108.56	-0.126091	0.00225777	0.0261873	IQGAP3	chr1	-	156525405	156572604	6742	protein_coding	IQ_motif_containing_GTPase_activating_protein_3
ENSG00000100714	5739.3	5595.07	6271.47	6232.47	-0.135007	0.00226741	0.02625	MTHFD1	chr14	+	64388031	64463457	9377	protein_coding	methylenetetrahydrofolate_dehydrogenase_(NADP+_dependent)_1_methenyltetrahydrofolate_cyclohydrolase_formyltetrahydrofolate_synthetase
ENSG00000114125	1977.5	2037.95	1712.3	1720.19	0.200996	0.00227081	0.02625	RNF7	chr3	+	141738204	141747560	3147	protein_coding	ring_finger_protein_7
ENSG00000106692	1708.53	1692.42	1422.94	1450.34	0.212473	0.00227113	0.02625	FKTN	chr9	+	105558130	105641118	8032	protein_coding	fukutin
ENSG00000072958	3973.94	4251.12	4533.32	4730.53	-0.15997	0.00227328	0.02625	AP1M1	chr19	+	16197578	16245907	14371	protein_coding	adaptor_related_protein_complex_1_mu_1_subunit
ENSG00000107130	5438.13	5689.04	6014.92	6371.16	-0.145933	0.00227506	0.02625	NCS1	chr9	+	130172578	130237304	5289	protein_coding	neuronal_calcium_sensor_1
ENSG00000184216	22833.1	24225.4	24763.7	26539.3	-0.119949	0.00229501	0.0264525	IRAK1	chrX	-	154010500	154019980	4001	protein_coding	interleukin_1_receptor_associated_kinase_1
ENSG00000240849	1010.53	952.415	1159.43	1254.67	-0.244473	0.00230036	0.0264865	TMEM189	chr20	-	50118254	50153734	7931	protein_coding	transmembrane_protein_189
ENSG00000130517	336.213	397.41	250.58	251.578	0.314723	0.00231179	0.0265904	PGPEP1	chr19	+	18340587	18369950	7520	protein_coding	pyroglutamyl-peptidase_I
ENSG00000123892	778.499	758.604	592.642	606.368	0.272239	0.00231694	0.0266219	RAB38	chr11	-	88113242	88175467	1465	protein_coding	RAB38_member_RAS_oncogene_family
ENSG00000062194	3109.26	2938.49	2676.83	2609.32	0.17759	0.0023581	0.0270666	GPBP1	chr5	+	57173948	57264679	6472	protein_coding	GC-rich_promoter_binding_protein_1
ENSG00000107290	5485.48	5348.4	4835.6	4932.65	0.141677	0.00237586	0.0272422	SETX	chr9	-	132261356	132354985	12140	protein_coding	senataxin
ENSG00000040275	2491.77	2326.71	2722.57	2831.87	-0.185452	0.00238584	0.0273283	SPDL1	chr5	+	169583634	169604778	4777	protein_coding	spindle_apparatus_coiled-coil_protein_1
ENSG00000125817	8020.81	8717.58	9076.58	9444.93	-0.138686	0.00240287	0.0274948	CENPB	chr20	-	3783851	3786690	2840	protein_coding	centromere_protein_B
ENSG00000121774	7080.36	6887.14	7462.72	7966.64	-0.136348	0.0024524	0.0280325	KHDRBS1	chr1	+	32013829	32060850	3588	protein_coding	KH_domain_containing_RNA_binding_signal_transduction_associated_1
ENSG00000065328	1684.85	1693.4	1967.85	1979.3	-0.199427	0.00246312	0.0281259	MCM10	chr10	+	13161554	13211104	5454	protein_coding	minichromosome_maintenance_10_replication_initiation_factor
ENSG00000081913	1020	1023.87	1272.79	1212.74	-0.235577	0.00246892	0.028163	PHLPP1	chr18	+	62715450	62980433	9142	protein_coding	PH_domain_and_leucine_rich_repeat_protein_phosphatase_1
ENSG00000120802	8218.75	7777.89	8657.95	8907.37	-0.128907	0.00252522	0.0287756	TMPO	chr12	+	98515512	98550379	8593	protein_coding	thymopoietin
ENSG00000131051	12030.7	12070.1	11295	10960.9	0.11111	0.00253177	0.0288204	RBM39	chr20	-	35703609	35742312	9413	protein_coding	RNA_binding_motif_protein_39
ENSG00000135916	6693.96	7134.79	7665.57	7580.67	-0.134228	0.00254671	0.0289607	ITM2C	chr2	+	230864639	230879248	2611	protein_coding	integral_membrane_protein_2C
ENSG00000230733	1475.55	1503.5	1700.37	1828.78	-0.212285	0.00256815	0.0291744	AC092171.4	chr7	+	5475804	5479811	3251	lincRNA	NA
ENSG00000070476	1137.44	1187.34	981.44	910.627	0.242777	0.00257681	0.029206	ZXDC	chr3	-	126437601	126475919	7357	protein_coding	ZXD_family_zinc_finger_C
ENSG00000224032	716.939	748.815	551.873	584.865	0.274002	0.0025808	0.029206	EPB41L4A-AS1	chr5	+	112160526	112164276	3344	lincRNA	EPB41L4A_antisense_RNA_1
ENSG00000205302	2294.77	2484.3	2009.61	2096.48	0.195419	0.00258144	0.029206	SNX2	chr5	+	122774996	122830108	4254	protein_coding	sorting_nexin_2
ENSG00000124225	116.491	79.2863	185.947	165.569	-0.302806	0.00258151	0.029206	PMEPA1	chr20	-	57648392	57711536	5619	protein_coding	prostate_transmembrane_protein_androgen_induced_1
ENSG00000167797	1297.5	1412.47	1610.87	1623.43	-0.219302	0.00258835	0.0292534	CDK2AP2	chr11	-	67506497	67508649	2019	protein_coding	cyclin-dependent_kinase_2_associated_protein_2
ENSG00000160299	4645.42	4481.14	5217.44	4965.98	-0.14883	0.00259395	0.0292867	PCNT	chr21	+	46324122	46445769	11660	protein_coding	pericentrin
ENSG00000164099	1222.68	1231.38	1451.77	1481.52	-0.220447	0.00259887	0.0293122	PRSS12	chr4	-	118280038	118353003	5725	protein_coding	protease_serine_12
ENSG00000171241	3173.66	3264.44	3549.89	3731.74	-0.164377	0.00261068	0.0293984	SHCBP1	chr16	-	46580554	46621626	4459	protein_coding	SHC_SH2-domain_binding_protein_1
ENSG00000148926	1002.96	950.457	1168.38	1219.19	-0.23875	0.00261183	0.0293984	ADM	chr11	+	10304680	10307397	2718	protein_coding	adrenomedullin
ENSG00000129354	2349.7	2187.71	2587.34	2649.1	-0.186372	0.0026193	0.0294522	AP1M2	chr19	-	10572671	10587315	2214	protein_coding	adaptor_related_protein_complex_1_mu_2_subunit
ENSG00000167680	487.746	475.718	628.44	634.321	-0.281738	0.00262195	0.0294522	SEMA6B	chr19	-	4542593	4559808	4412	protein_coding	sema_domain_transmembrane_domain_(TM)_and_cytoplasmic_domain_(semaphorin)_6B
ENSG00000104524	1246.36	1318.5	1623.8	1465.39	-0.227366	0.00263746	0.0295929	PYCRL	chr8	-	143603913	143609773	3244	protein_coding	pyrroline-5-carboxylate_reductase-like
ENSG00000159314	944.238	1114.9	825.324	804.19	0.261805	0.00263983	0.0295929	ARHGAP27	chr17	-	45393902	45434421	10426	protein_coding	Rho_GTPase_activating_protein_27
ENSG00000119408	2069.37	2227.85	2436.2	2545.89	-0.191256	0.00265064	0.0296839	NEK6	chr9	+	124257606	124353307	4419	protein_coding	NIMA-related_kinase_6
ENSG00000189403	22288.6	21711.7	23223.4	24008.5	-0.0995207	0.00265461	0.0296983	HMGB1	chr13	-	30456704	30617597	7723	protein_coding	high_mobility_group_box_1
ENSG00000168393	5418.24	5628.35	5991.06	6240	-0.139222	0.00268884	0.0300508	DTYMK	chr2	-	241675742	241686991	2451	protein_coding	deoxythymidylate_kinase
ENSG00000183255	13065	12513.5	13622.8	14146.4	-0.114323	0.00271024	0.0302594	PTTG1IP	chr21	-	44849585	44873903	3537	protein_coding	pituitary_tumor-transforming_1_interacting_protein
ENSG00000154146	492.481	579.475	700.034	705.279	-0.281423	0.00272096	0.0303483	NRGN	chr11	+	124739846	124747210	1309	protein_coding	neurogranin
ENSG00000142102	1565.52	1493.71	1264.83	1299.82	0.218565	0.00272753	0.0303909	ATHL1	chr11	+	289135	296107	5260	protein_coding	ATH1_acid_trehalase-like_1_(yeast)
ENSG00000124201	2790.1	2748.59	3089.5	3200.63	-0.16886	0.00273889	0.0304378	ZNFX1	chr20	-	49237946	49278426	9340	protein_coding	zinc_finger_NFX1-type_containing_1
ENSG00000116685	3067.59	3192.99	3489.23	3586.6	-0.163557	0.00273899	0.0304378	KIAA2013	chr1	-	11919591	11926428	3281	protein_coding	KIAA2013
ENSG00000169372	1663.07	1598.45	1363.28	1387.98	0.212895	0.00274	0.0304378	CRADD	chr12	+	93677375	93894840	4276	protein_coding	CASP2_and_RIPK1_domain_containing_adaptor_with_death_domain
ENSG00000065308	3655.73	3479.79	3994.37	4025.25	-0.157021	0.00274636	0.0304711	TRAM2	chr6	-	52497402	52576915	6908	protein_coding	translocation_associated_membrane_protein_2
ENSG00000173473	5588.71	5412.02	6062.65	6071.2	-0.134511	0.00274853	0.0304711	SMARCC1	chr3	-	47585272	47782106	7645	protein_coding	SWI/SNF_related_matrix_associated_actin_dependent_regulator_of_chromatin_subfamily_c_member_1
ENSG00000197415	1427.25	1302.84	1125.62	1129.95	0.230881	0.0027532	0.0304711	VEPH1	chr3	-	157259742	157533619	6554	protein_coding	ventricular_zone_expressed_PH_domain_containing_1
ENSG00000198034	47380.5	47118.6	43818.7	45075.5	0.0865371	0.00275425	0.0304711	RPS4X	chrX	-	72255679	72277300	2982	protein_coding	ribosomal_protein_S4_X-linked
ENSG00000131462	3964.47	4105.27	4452.77	4560.66	-0.149782	0.00275821	0.0304711	TUBG1	chr17	+	42609676	42615234	2411	protein_coding	tubulin_gamma_1
ENSG00000130309	8036.91	8373.03	8788.21	9203.03	-0.126926	0.00275956	0.0304711	COLGALT1	chr19	+	17555594	17583162	4900	protein_coding	collagen_beta(1-O)galactosyltransferase_1
ENSG00000063245	5368.04	5827.05	6179.99	6284.08	-0.146013	0.00277284	0.0305748	EPN1	chr19	+	55675226	55709858	17616	protein_coding	epsin_1
ENSG00000100221	3307.2	3378.97	2850.85	3035.06	0.169503	0.0027745	0.0305748	JOSD1	chr22	-	38685543	38701556	4326	protein_coding	Josephin_domain_containing_1
ENSG00000134668	861.842	861.382	1023.2	1106.3	-0.246341	0.00278619	0.0306731	SPOCD1	chr1	-	31790422	31816051	7085	protein_coding	SPOC_domain_containing_1
ENSG00000166169	1453.77	1599.43	1281.74	1261.12	0.223782	0.00279054	0.0306904	POLL	chr10	-	101578882	101588270	5420	protein_coding	polymerase_(DNA_directed)_lambda
ENSG00000167775	1302.23	1403.66	1585.02	1639.56	-0.217379	0.00279541	0.0307019	CD320	chr19	-	8302127	8308356	2277	protein_coding	CD320_molecule
ENSG00000215114	1455.66	1469.24	1233.01	1217.04	0.218886	0.00279715	0.0307019	UBXN2B	chr8	+	58411264	58451501	5390	protein_coding	UBX_domain_protein_2B
ENSG00000185222	3696.45	3611.93	3214.79	3278.04	0.158973	0.00280359	0.030724	WBP5	chrX	+	103356445	103358469	1096	protein_coding	WW_domain_binding_protein_5
ENSG00000166971	729.251	799.715	612.53	575.189	0.271627	0.00280473	0.030724	AKTIP	chr16	-	53491040	53504411	5202	protein_coding	AKT_interacting_protein
ENSG00000101384	753.875	842.784	559.828	665.5	0.278154	0.0028183	0.030833	JAG1	chr20	-	10637684	10674107	8534	protein_coding	jagged_1
ENSG00000196700	4667.21	4569.24	5157.78	5083.17	-0.140944	0.00282027	0.030833	ZNF512B	chr20	-	63956702	64048758	6022	protein_coding	zinc_finger_protein_512B
ENSG00000113312	2307.08	2276.79	1988.73	1982.52	0.18647	0.00283513	0.0309649	TTC1	chr5	+	160009113	160065543	1938	protein_coding	tetratricopeptide_repeat_domain_1
ENSG00000242802	2835.56	3087.27	2524.7	2627.59	0.182176	0.00285244	0.0311223	AP5Z1	chr7	+	4775622	4794312	6873	protein_coding	adaptor_related_protein_complex_5_zeta_1_subunit
ENSG00000157077	1601.51	1614.11	1311.57	1395.51	0.21459	0.00285518	0.0311223	ZFYVE9	chr1	+	52142094	52346686	5809	protein_coding	zinc_finger_FYVE_domain_containing_9
ENSG00000101911	2905.64	2796.56	3177.99	3296.32	-0.168438	0.00286477	0.0311961	PRPS2	chrX	+	12791355	12824222	2758	protein_coding	phosphoribosyl_pyrophosphate_synthetase_2
ENSG00000167695	2385.69	2406.98	2703.68	2770.59	-0.175131	0.0028915	0.0314561	FAM57A	chr17	+	732412	742972	2740	protein_coding	family_with_sequence_similarity_57_member_A
ENSG00000179046	2199.12	2206.31	1796.82	1976.07	0.198423	0.00289681	0.0314829	TRIML2	chr4	-	188091273	188109603	3050	protein_coding	tripartite_motif_family_like_2
ENSG00000122870	1861.01	1703.19	2031.49	2156.69	-0.203825	0.00293895	0.0318998	BICC1	chr10	+	58513140	58831437	6569	protein_coding	BicC_family_RNA_binding_protein_1
ENSG00000088256	3174.61	3480.77	3758.7	3797.33	-0.168594	0.00294095	0.0318998	GNA11	chr19	+	3094410	3124004	6242	protein_coding	guanine_nucleotide_binding_protein_(G_protein)_alpha_11_(Gq_class)
ENSG00000137871	610.866	539.343	439.51	420.372	0.288215	0.00294627	0.0319261	ZNF280D	chr15	-	56630181	56918571	17907	protein_coding	zinc_finger_protein_280D
ENSG00000049656	7038.69	7242.46	7815.72	7792.47	-0.123016	0.00295298	0.0319674	CLPTM1L	chr5	-	1317744	1345099	6557	protein_coding	CLPTM1-like
ENSG00000117395	5883.26	5866.21	6375.88	6536.73	-0.129835	0.00297485	0.0321727	EBNA1BP2	chr1	-	43164175	43270936	3561	protein_coding	EBNA1_binding_protein_2
ENSG00000197756	31510.3	32482.9	29824	30167.9	0.091099	0.00298938	0.0322981	RPL37A	chr2	+	216498189	216579180	6841	protein_coding	ribosomal_protein_L37a
ENSG00000154059	1205.63	1156.99	994.366	942.881	0.235907	0.00301208	0.0325116	IMPACT	chr18	+	24426616	24453535	4918	protein_coding	impact_RWD_domain_protein
ENSG00000148158	1276.66	1378.21	1581.04	1579.35	-0.216016	0.00304093	0.0327524	SNX30	chr9	+	112750838	112881671	11578	protein_coding	sorting_nexin_family_member_30
ENSG00000137955	4422.86	4636.78	4011.27	4098.36	0.149864	0.0030419	0.0327524	RABGGTB	chr1	+	75786197	75795079	5913	protein_coding	Rab_geranylgeranyltransferase_beta_subunit
ENSG00000106263	9894.14	9949.94	10616.8	10879.1	-0.11142	0.00304329	0.0327524	EIF3B	chr7	+	2354086	2380745	8998	protein_coding	eukaryotic_translation_initiation_factor_3_subunit_B
ENSG00000073578	4416.23	4597.63	5045.41	4968.13	-0.143266	0.00306278	0.0329301	SDHA	chr5	+	218241	256700	8383	protein_coding	succinate_dehydrogenase_complex_subunit_A_flavoprotein_(Fp)
ENSG00000155287	2576.06	2565.55	2152.8	2313.66	0.183636	0.00307855	0.0330674	SLC25A28	chr10	-	99610522	99620609	1755	protein_coding	solute_carrier_family_25_(mitochondrial_iron_transporter)_member_28
ENSG00000170892	2046.64	2195.55	2408.36	2495.35	-0.187589	0.00311168	0.0333908	TSEN34	chr19	+	54189938	54194536	3542	protein_coding	tRNA_splicing_endonuclease_subunit_34
ENSG00000214717	1348.64	1432.05	1581.04	1738.47	-0.218014	0.00311735	0.0334192	ZBED1	chrX	-	2486414	2500967	4755	protein_coding	zinc_finger_BED-type_containing_1
ENSG00000189223	416.715	411.114	697.051	476.278	-0.302592	0.00313147	0.0335152	PAX8-AS1	chr2	+	113211522	113276581	16398	processed_transcript	PAX8_antisense_RNA_1
ENSG00000096696	1636.55	1660.12	1894.27	1954.57	-0.197471	0.00313238	0.0335152	DSP	chr6	+	7541575	7586717	10093	protein_coding	desmoplakin
ENSG00000157483	2080.73	1853.93	2306.93	2293.23	-0.19879	0.00313939	0.0335578	MYO1E	chr15	-	59132434	59372900	9106	protein_coding	myosin_IE
ENSG00000198121	3148.09	2893.46	3439.51	3430.71	-0.169977	0.00314265	0.0335601	LPAR1	chr9	-	110873263	111038458	4159	protein_coding	lysophosphatidic_acid_receptor_1
ENSG00000085999	1052.2	1032.68	1266.82	1249.29	-0.227343	0.00315582	0.0336244	RAD54L	chr1	+	46247688	46278473	3212	protein_coding	RAD54-like_(S._cerevisiae)
ENSG00000090863	7638.19	7726.01	8409.36	8318.21	-0.118053	0.00315708	0.0336244	GLG1	chr16	-	74447427	74607144	14111	protein_coding	golgi_glycoprotein_1
ENSG00000160193	2605.41	2896.4	3075.58	3259.76	-0.183522	0.0031578	0.0336244	WDR4	chr21	-	42843094	42879568	2738	protein_coding	WD_repeat_domain_4
ENSG00000134202	1644.13	1671.86	1417.97	1393.36	0.207194	0.00316701	0.0336899	GSTM3	chr1	-	109733932	109741038	4750	protein_coding	glutathione_S-transferase_mu_3_(brain)
ENSG00000065060	1271.93	1361.57	1113.69	1064.37	0.228559	0.00317375	0.0337291	UHRF1BP1	chr6	+	34792015	34883138	9908	protein_coding	UHRF1_binding_protein_1
ENSG00000156381	1133.65	1164.82	1351.34	1404.11	-0.221558	0.00320919	0.0340058	ANKRD9	chr14	-	102501760	102509799	7215	protein_coding	ankyrin_repeat_domain_9
ENSG00000104783	304.012	320.082	449.454	414.996	-0.297157	0.00320923	0.0340058	KCNN4	chr19	-	43766533	43781257	3289	protein_coding	potassium_channel_calcium_activated_intermediate/small_conductance_subfamily_N_alpha_member_4
ENSG00000157227	10774.9	11554.3	10216.1	10228.7	0.121928	0.00321068	0.0340058	MMP14	chr14	+	22836557	22849027	4464	protein_coding	matrix_metallopeptidase_14
ENSG00000250899	984.015	845.721	1096.79	1180.48	-0.249697	0.00321211	0.0340058	RP11-253E3.3	chr12	+	3041437	3044950	3514	lincRNA	NA
ENSG00000176974	2384.75	2406.98	2706.67	2756.61	-0.172834	0.00323025	0.0341328	SHMT1	chr17	-	18327860	18363563	7281	protein_coding	serine_hydroxymethyltransferase_1_(soluble)
ENSG00000134058	2056.11	2213.16	1810.74	1853.51	0.195402	0.00323029	0.0341328	CDK7	chr5	+	69234795	69277430	2419	protein_coding	cyclin-dependent_kinase_7
ENSG00000142173	9334.41	9818.78	10314.6	10549.1	-0.118635	0.003241	0.0342133	COL6A2	chr21	+	46098097	46132849	5386	protein_coding	collagen_type_VI_alpha_2
ENSG00000083223	1124.18	1182.44	905.868	979.435	0.237903	0.00327953	0.034587	ZCCHC6	chr9	-	86287733	86354454	6707	protein_coding	zinc_finger_CCHC_domain_containing_6
ENSG00000080189	1901.73	2252.32	1751.08	1729.87	0.217313	0.0033164	0.0349368	SLC35C2	chr20	-	46345980	46364458	7708	protein_coding	solute_carrier_family_35_(GDP-fucose_transporter)_member_C2
ENSG00000168615	10769.2	10769.2	11587.4	11650	-0.106133	0.00331903	0.0349368	ADAM9	chr8	+	38996869	39105144	6913	protein_coding	ADAM_metallopeptidase_domain_9
ENSG00000174748	42349.6	42209.7	39401.8	40275.1	0.0841952	0.0033399	0.035123	RPL15	chr3	+	23916545	23923692	6528	protein_coding	ribosomal_protein_L15
ENSG00000106462	1965.19	1982.16	2267.16	2279.26	-0.183568	0.00334439	0.0351368	EZH2	chr7	-	148807383	148884321	4522	protein_coding	enhancer_of_zeste_2_polycomb_repressive_complex_2_subunit
ENSG00000134294	16058.7	14937.1	14411.4	14093.8	0.116336	0.00338974	0.0355794	SLC38A2	chr12	-	46358189	46372867	6602	protein_coding	solute_carrier_family_38_member_2
ENSG00000163660	2953.94	2966.87	2605.24	2617.92	0.16636	0.00341738	0.0358354	CCNL1	chr3	-	157146508	157160760	8729	protein_coding	cyclin_L1
ENSG00000089154	10873.4	11180.3	11923.4	11895.1	-0.107564	0.0034319	0.0359535	GCN1	chr12	-	120127203	120194710	9654	protein_coding	GCN1_eIF2_alpha_kinase_activator_homolog
ENSG00000008394	7248	7459.76	6720.92	6731.33	0.123223	0.00346934	0.0363113	MGST1	chr12	+	16347142	16609259	7440	protein_coding	microsomal_glutathione_S-transferase_1
ENSG00000079805	6243.15	6601.32	6984.43	7148.48	-0.131218	0.00349813	0.036578	DNM2	chr19	+	10718079	10833488	13443	protein_coding	dynamin_2
ENSG00000164284	1249.2	1181.46	1007.29	999.862	0.229283	0.00350813	0.0366478	GRPEL2	chr5	+	149345430	149354583	4419	protein_coding	GrpE-like_2_mitochondrial_(E._coli)
ENSG00000087365	10472.8	10595	11152.8	11712.4	-0.113719	0.00351335	0.0366677	SF3B2	chr11	+	66050729	66069308	9795	protein_coding	splicing_factor_3b_subunit_2
ENSG00000133121	2326.97	2182.82	2516.74	2682.43	-0.184027	0.00353575	0.0368667	STARD13	chr13	-	33103135	33350630	8388	protein_coding	StAR_related_lipid_transfer_domain_containing_13
ENSG00000174718	1236.89	1216.7	1006.3	1026.74	0.226518	0.00354411	0.0369104	KIAA1551	chr12	+	31959370	31993107	6646	protein_coding	KIAA1551
ENSG00000125872	912.984	992.547	1156.45	1166.51	-0.234367	0.00354663	0.0369104	LRRN4	chr20	-	6040778	6054049	2692	protein_coding	leucine_rich_repeat_neuronal_4
ENSG00000033030	1232.15	1322.42	1072.92	1040.72	0.227368	0.00355617	0.0369748	ZCCHC8	chr12	-	122471600	122501073	9124	protein_coding	zinc_finger_CCHC_domain_containing_8
ENSG00000156931	1345.8	1328.29	1089.83	1140.7	0.221051	0.00358848	0.0372616	VPS8	chr3	+	184812143	185052614	10366	protein_coding	VPS8_CORVET_complex_subunit
ENSG00000162616	1028.53	1000.38	827.313	823.542	0.240149	0.00359168	0.0372616	DNAJB4	chr1	+	77979175	78017964	3783	protein_coding	DnaJ_heat_shock_protein_family_(Hsp40)_member_B4
ENSG00000167779	3233.33	3612.91	3830.3	3958.59	-0.170246	0.00359388	0.0372616	IGFBP6	chr12	+	53097436	53102345	1279	protein_coding	insulin_like_growth_factor_binding_protein_6
ENSG00000132912	2784.41	2780.89	2494.87	2389.99	0.171526	0.00362481	0.0375471	DCTN4	chr5	-	150708440	150759109	6417	protein_coding	dynactin_subunit_4
ENSG00000196116	1474.6	1393.87	1197.22	1207.36	0.21663	0.00365066	0.0377793	TDRD7	chr9	+	97411950	97496125	4320	protein_coding	tudor_domain_containing_7
ENSG00000171130	1396.94	1436.94	1653.63	1679.34	-0.203735	0.00368886	0.0381044	ATP6V0E2	chr7	+	149872968	149880698	3335	protein_coding	ATPase_H+_transporting_V0_subunit_e2
ENSG00000105221	4132.11	4455.69	4996.69	4658.5	-0.157159	0.00369114	0.0381044	AKT2	chr19	-	40230317	40285536	15035	protein_coding	v-akt_murine_thymoma_viral_oncogene_homolog_2
ENSG00000006282	2616.78	2719.23	2365.6	2306.13	0.174219	0.0036928	0.0381044	SPATA20	chr17	+	50543058	50555852	5337	protein_coding	spermatogenesis_associated_20
ENSG00000173848	4512.83	4451.78	4915.15	5005.76	-0.138111	0.00369587	0.0381044	NET1	chr10	+	5412551	5458463	4175	protein_coding	neuroepithelial_cell_transforming_1
ENSG00000141258	2098.73	2096.68	2414.32	2393.22	-0.177876	0.0037017	0.0381288	SGSM2	chr17	+	2337498	2381058	9771	protein_coding	small_G_protein_signaling_modulator_2
ENSG00000109084	1487.86	1355.7	1697.38	1669.66	-0.209815	0.00370756	0.0381537	TMEM97	chr17	+	28319095	28328685	3034	protein_coding	transmembrane_protein_97
ENSG00000013441	1897.95	1957.69	1642.69	1669.66	0.193837	0.00371793	0.0382247	CLK1	chr2	-	200853009	200864744	5170	protein_coding	CDC_like_kinase_1
ENSG00000261824	250.029	291.695	189.924	164.493	0.30284	0.00376764	0.0386742	LINC00662	chr19	-	27684580	27793940	7958	lincRNA	long_intergenic_non-protein_coding_RNA_662
ENSG00000173230	3911.44	3758.76	3217.77	3546.82	0.16674	0.00377075	0.0386742	GOLGB1	chr3	-	121663199	121749767	11865	protein_coding	golgin_B1
ENSG00000143842	1069.25	1106.09	1274.78	1339.6	-0.22242	0.00377455	0.0386742	SOX13	chr1	+	204073115	204127743	7420	protein_coding	SRY-box_13
ENSG00000153029	458.386	458.099	338.085	336.513	0.288296	0.00377565	0.0386742	MR1	chr1	+	181033425	181061938	9348	protein_coding	major_histocompatibility_complex_class_I-related
ENSG00000071127	21805.6	22709.2	23367.6	24571.9	-0.10364	0.0037906	0.0387913	WDR1	chr4	-	10074339	10116949	7827	protein_coding	WD_repeat_domain_1
ENSG00000198755	19794	21061.8	18557.9	19235	0.108698	0.0038052	0.0389025	RPL10A	chr6	+	35468408	35470785	1501	protein_coding	ribosomal_protein_L10a
ENSG00000186591	4980.69	5164.38	4599.94	4563.89	0.13851	0.00380851	0.0389025	UBE2H	chr7	-	129830732	129952949	6392	protein_coding	ubiquitin_conjugating_enzyme_E2H
ENSG00000073464	1132.71	1033.66	1267.82	1354.65	-0.227864	0.00384701	0.0392594	CLCN4	chrX	+	10156945	10237660	6789	protein_coding	chloride_channel_voltage-sensitive_4
ENSG00000074047	367.467	373.918	474.313	524.659	-0.285295	0.00385716	0.0393267	GLI2	chr2	+	120735623	120992653	7406	protein_coding	GLI_family_zinc_finger_2
ENSG00000106829	1181.01	1108.05	1354.33	1386.91	-0.219228	0.00386147	0.0393343	TLE4	chr9	+	79571773	79726882	8187	protein_coding	transducin_like_enhancer_of_split_4
ENSG00000099797	2073.16	2188.69	2563.48	2362.04	-0.18683	0.00389088	0.039564	TECR	chr19	+	14517085	14565980	5749	protein_coding	trans-23-enoyl-CoA_reductase
ENSG00000138675	10589.3	9817.8	10952.9	11388.7	-0.124651	0.00389501	0.039564	FGF5	chr4	+	80266599	80336680	5998	protein_coding	fibroblast_growth_factor_5
ENSG00000049192	1738.84	1742.34	1460.72	1511.62	0.199634	0.00389971	0.039564	ADAMTS6	chr5	-	65148736	65481920	8567	protein_coding	ADAM_metallopeptidase_with_thrombospondin_type_1_motif_6
ENSG00000169714	12027	12054.5	11176.7	11192	0.10323	0.00389992	0.039564	CNBP	chr3	-	129169484	129183922	1927	protein_coding	CCHC-type_zinc_finger_nucleic_acid_binding_protein
ENSG00000171310	1937.72	1960.62	2189.59	2308.28	-0.184585	0.00390194	0.039564	CHST11	chr12	+	104455295	104762014	6492	protein_coding	carbohydrate_(chondroitin_4)_sulfotransferase_11
ENSG00000164880	8320.09	8999.49	9393.78	9604.05	-0.127235	0.00391683	0.0396785	INTS1	chr7	-	1470277	1504367	9062	protein_coding	integrator_complex_subunit_1
ENSG00000100519	3653.83	3612.91	3262.52	3224.29	0.15251	0.00392433	0.0397181	PSMC6	chr14	+	52707172	52728587	7482	protein_coding	proteasome_26S_subunit_ATPase_6
ENSG00000172590	3328.98	3293.81	2914.49	2970.56	0.157874	0.00395132	0.0399546	MRPL52	chr14	+	22829879	22835037	3213	protein_coding	mitochondrial_ribosomal_protein_L52
ENSG00000214049	407.244	421.881	518.065	585.941	-0.280785	0.0039589	0.0399946	UCA1	chr19	+	15828961	15836320	2299	processed_transcript	urothelial_cancer_associated_1_(non-protein_coding)
ENSG00000105701	5114.23	5793.77	5975.15	6314.18	-0.15904	0.00397318	0.0401023	FKBP8	chr19	-	18531751	18544077	2902	protein_coding	FK506_binding_protein_8
ENSG00000147130	2976.67	2976.66	3344.05	3346.85	-0.156244	0.00400658	0.0404024	ZMYM3	chrX	-	71239624	71255146	6916	protein_coding	zinc_finger_MYM-type_3
ENSG00000110811	2466.19	2579.25	2928.41	2812.51	-0.170216	0.00402245	0.0405255	P3H3	chr12	+	6828410	6839851	4601	protein_coding	prolyl_3-hydroxylase_3
ENSG00000158106	741.563	701.831	580.71	549.387	0.26236	0.00403908	0.0406559	RHPN1	chr8	+	143368855	143384220	4204	protein_coding	rhophilin_Rho_GTPase_binding_protein_1
ENSG00000115694	8590.01	8938.8	9345.05	9764.24	-0.119334	0.00406071	0.0408364	STK25	chr2	-	241492674	241509730	7584	protein_coding	serine/threonine_kinase_25
ENSG00000174775	5423.92	5811.39	6084.53	6367.94	-0.139797	0.00408881	0.0410815	HRAS	chr11	-	532242	537287	1854	protein_coding	Harvey_rat_sarcoma_viral_oncogene_homolog
ENSG00000204256	6112.45	6137.35	5570.44	5606.75	0.126091	0.00413791	0.0415371	BRD2	chr6	+	32968660	32981505	7337	protein_coding	bromodomain_containing_2
ENSG00000129195	1545.63	1627.82	1788.87	1936.29	-0.201089	0.00415452	0.041666	FAM64A	chr17	+	6444415	6451469	2823	protein_coding	family_with_sequence_similarity_64_member_A
ENSG00000196782	234.876	255.478	154.127	165.569	0.299449	0.0041635	0.0417181	MAML3	chr4	-	139716753	140154184	7012	protein_coding	mastermind_like_transcriptional_coactivator_3
ENSG00000174444	45868.9	47741.1	43004.4	44679.9	0.0920872	0.00419576	0.0420032	RPL4	chr15	-	66498015	66524532	5637	protein_coding	ribosomal_protein_L4
ENSG00000143878	1771.04	1784.43	2022.54	2088.96	-0.186574	0.00423054	0.0422956	RHOB	chr2	+	20447074	20449445	2372	protein_coding	ras_homolog_family_member_B
ENSG00000122884	1979.4	2172.05	2410.34	2383.54	-0.185435	0.00423262	0.0422956	P4HA1	chr10	-	73007217	73096974	3093	protein_coding	prolyl_4-hydroxylase_alpha_polypeptide_I
ENSG00000135083	1086.3	1146.23	956.58	866.547	0.235516	0.00424286	0.0423595	CCNJL	chr5	-	160251652	160345396	4736	protein_coding	cyclin_J-like
ENSG00000135048	1669.7	1562.23	1337.42	1397.66	0.207438	0.00424708	0.0423633	TMEM2	chr9	-	71683366	71816690	9625	protein_coding	transmembrane_protein_2
ENSG00000135829	11408.5	11134.3	12010	12310.1	-0.105814	0.00426543	0.042508	DHX9	chr1	+	182839369	182887751	5645	protein_coding	DEAH_(Asp-Glu-Ala-His)_box_helicase_9
ENSG00000105568	6915.57	7084.87	7505.48	7787.1	-0.12173	0.00427071	0.0425222	PPP2R1A	chr19	+	52190039	52229533	7437	protein_coding	protein_phosphatase_2_regulatory_subunit_A_alpha
ENSG00000211455	1030.42	1045.4	819.358	876.223	0.235782	0.00429131	0.0426889	STK38L	chr12	+	27243968	27325959	6921	protein_coding	serine/threonine_kinase_38_like
ENSG00000126461	5207.04	5982.69	6252.58	6344.29	-0.158042	0.00430098	0.0427466	SCAF1	chr19	+	49642125	49658642	4548	protein_coding	SR-related_CTD-associated_factor_1
ENSG00000198689	1415.88	1393.87	1618.83	1681.49	-0.201471	0.00431734	0.0428706	SLC9A6	chrX	+	135985424	136047269	5200	protein_coding	solute_carrier_family_9_subfamily_A_(NHE6_cation_proton_antiporter_6)_member_6
ENSG00000164091	6779.19	6572.93	7179.32	7426.93	-0.12352	0.00433154	0.0429729	WDR82	chr3	-	52254421	52288020	5726	protein_coding	WD_repeat_domain_82
ENSG00000111640	69174.7	71462.4	73581.1	75653	-0.0838584	0.00436142	0.0432287	GAPDH	chr12	+	6533927	6538374	2981	protein_coding	glyceraldehyde-3-phosphate_dehydrogenase
ENSG00000128590	440.392	410.135	301.293	318.236	0.287819	0.00436515	0.0432287	DNAJB9	chr7	+	108569568	108574850	2837	protein_coding	DnaJ_heat_shock_protein_family_(Hsp40)_member_B9
ENSG00000188647	3418.01	3296.74	2960.23	3009.26	0.157118	0.00437366	0.0432741	PTAR1	chr9	-	69709522	69759959	12200	protein_coding	protein_prenyltransferase_alpha_subunit_repeat_containing_1
ENSG00000164086	2587.42	2467.66	2801.13	2955.51	-0.170298	0.00440775	0.0435724	DUSP7	chr3	-	52048919	52056550	5648	protein_coding	dual_specificity_phosphatase_7
ENSG00000094804	4337.62	4126.8	4694.4	4702.58	-0.141594	0.00443604	0.0438128	CDC6	chr17	+	40287633	40304657	5120	protein_coding	cell_division_cycle_6
ENSG00000092470	984.015	909.345	1152.47	1145	-0.228558	0.0044837	0.044244	WDR76	chr15	+	43826963	43868419	4078	protein_coding	WD_repeat_domain_76
ENSG00000138867	3586.59	3439.66	3895.93	3954.29	-0.14903	0.00449344	0.0443005	GUCD1	chr22	-	24540423	24555935	4529	protein_coding	guanylyl_cyclase_domain_containing_1
ENSG00000168906	10710.5	10448.2	11649	11230.7	-0.108966	0.00450927	0.0444169	MAT2A	chr2	+	85539165	85545280	4487	protein_coding	methionine_adenosyltransferase_II_alpha
ENSG00000067182	5124.65	5040.06	5533.65	5644.38	-0.130046	0.00452456	0.0445073	TNFRSF1A	chr12	-	6328757	6342114	4005	protein_coding	tumor_necrosis_factor_receptor_superfamily_member_1A
ENSG00000113645	3524.08	3538.52	3961.56	3905.91	-0.145741	0.00452901	0.0445073	WWC1	chr5	+	168291651	168472303	10076	protein_coding	WW_and_C2_domain_containing_1
ENSG00000184602	752.928	765.455	931.721	938.58	-0.239282	0.00453053	0.0445073	SNN	chr16	+	11668414	11679159	3312	protein_coding	stannin
ENSG00000115756	6868.22	7004.6	7394.11	7784.95	-0.123747	0.00453979	0.0445585	HPCAL1	chr2	+	10302889	10427617	6237	protein_coding	hippocalcin-like_1
ENSG00000147535	635.49	638.206	463.375	519.283	0.267852	0.00455761	0.0446937	PLPP5	chr8	-	38263130	38269243	4102	protein_coding	phospholipid_phosphatase_5
ENSG00000101335	5135.06	5137.95	5525.69	5798.12	-0.132852	0.00457215	0.0447965	MYL9	chr20	+	36541484	36551447	2821	protein_coding	myosin_light_chain_9
ENSG00000206075	1396.94	1294.03	1053.03	1176.18	0.224794	0.0046233	0.0452575	SERPINB5	chr18	+	63476761	63505085	3939	protein_coding	serpin_peptidase_inhibitor_clade_B_(ovalbumin)_member_5
ENSG00000080822	1926.36	1885.25	1514.42	1723.42	0.203679	0.00463802	0.0453614	CLDND1	chr3	-	98497912	98523066	5217	protein_coding	claudin_domain_containing_1
ENSG00000185298	4751.5	5014.61	5394.44	5393.88	-0.135712	0.00464806	0.0454194	CCDC137	chr17	+	81666364	81673904	2762	protein_coding	coiled-coil_domain_containing_137
ENSG00000197182	460.28	453.204	748.758	513.908	-0.287863	0.00466094	0.0455049	MIRLET7BHG	chr22	+	46053869	46113928	5728	lincRNA	MIRLET7B_host_gene
ENSG00000248527	3165.14	3416.16	3027.85	2706.08	0.178236	0.00466696	0.0455235	MTATP6P1	chr1	+	633696	634376	681	unprocessed_pseudogene	mitochondrially_encoded_ATP_synthase_6_pseudogene_1
ENSG00000242779	510.476	478.654	633.411	641.847	-0.264601	0.00470558	0.0458597	ZNF702P	chr19	-	52968251	53037898	4769	transcribed_processed_pseudogene	zinc_finger_protein_702_pseudogene
ENSG00000100124	1038.95	1064	1243.95	1274.02	-0.217667	0.00472462	0.0459794	ANKRD54	chr22	-	37830855	37849327	4487	protein_coding	ankyrin_repeat_domain_54
ENSG00000117411	2519.23	2806.34	2972.16	3130.75	-0.176949	0.0047262	0.0459794	B4GALT2	chr1	+	43978943	43991170	3772	protein_coding	UDP-Gal:betaGlcNAc_beta_14-_galactosyltransferase_polypeptide_2
ENSG00000173193	2288.14	2414.81	2096.12	1991.12	0.180866	0.00473285	0.0460037	PARP14	chr3	+	122680618	122730840	10495	protein_coding	poly(ADP-ribose)_polymerase_family_member_14
ENSG00000106266	3192.6	3695.13	3981.44	3890.86	-0.174392	0.00475427	0.0461381	SNX8	chr7	-	2251770	2354318	5773	protein_coding	sorting_nexin_8
ENSG00000111669	30101	29701	31490.6	31967.6	-0.0838075	0.00475621	0.0461381	TPI1	chr12	+	6867119	6870948	2700	protein_coding	triosephosphate_isomerase_1
ENSG00000100106	3504.19	3658.92	4017.24	3972.57	-0.147208	0.00475922	0.0461381	TRIOBP	chr22	+	37697004	37776556	12238	protein_coding	TRIO_and_F-actin_binding_protein
ENSG00000169255	1009.59	1045.4	789.527	881.599	0.237861	0.00476582	0.0461615	B3GALNT1	chr3	-	161083883	161105384	4183	protein_coding	beta-13-N-acetylgalactosaminyltransferase_1_(globoside_blood_group)
ENSG00000163874	730.198	712.598	581.704	555.837	0.256201	0.00477581	0.0462178	ZC3H12A	chr1	+	37474552	37484379	3117	protein_coding	zinc_finger_CCCH-type_containing_12A
ENSG00000151092	1112.82	1206.91	954.592	960.082	0.226777	0.00478904	0.0463053	NGLY1	chr3	-	25718944	25790039	8326	protein_coding	N-glycanase_1
ENSG00000178104	18138.5	17977.4	16718.3	17082.6	0.0931934	0.00484023	0.0467191	PDE4DIP	chr1	+	148808181	149048286	27623	protein_coding	phosphodiesterase_4D_interacting_protein
ENSG00000177830	2346.86	2589.04	2836.93	2808.21	-0.174973	0.0048403	0.0467191	CHID1	chr11	-	867860	915058	5984	protein_coding	chitinase_domain_containing_1
ENSG00000106628	6025.32	6709.97	6961.56	7193.63	-0.142949	0.00485202	0.0467913	POLD2	chr7	-	44114681	44124358	3695	protein_coding	polymerase_(DNA_directed)_delta_2_accessory_subunit
ENSG00000196363	5228.82	5317.08	5690.76	5902.41	-0.129506	0.00485644	0.046793	WDR5	chr9	+	134135365	134159968	3629	protein_coding	WD_repeat_domain_5
ENSG00000136826	370.308	354.341	275.439	236.526	0.290419	0.00486678	0.0468518	KLF4	chr9	-	107484852	107490482	3659	protein_coding	Kruppel-like_factor_4_(gut)
ENSG00000126822	2767.37	2948.28	3239.65	3212.46	-0.160811	0.00487346	0.0468634	PLEKHG3	chr14	+	64704102	64750247	11910	protein_coding	pleckstrin_homology_and_RhoGEF_domain_containing_G3
ENSG00000172354	10790.1	11732.4	12117.3	12464.9	-0.120715	0.00487648	0.0468634	GNB2	chr7	+	100673531	100679174	2857	protein_coding	guanine_nucleotide_binding_protein_(G_protein)_beta_polypeptide_2
ENSG00000166710	14422.1	14777.6	13668.6	13556.2	0.0980883	0.00488078	0.046864	B2M	chr15	+	44711477	44718877	6089	protein_coding	beta-2-microglobulin
ENSG00000259956	3456.84	3586.48	3798.48	4127.39	-0.156915	0.00490824	0.0470807	RBM15B	chr3	+	51391268	51397908	6641	protein_coding	RNA_binding_motif_protein_15B
ENSG00000122779	798.388	813.419	989.394	981.585	-0.233426	0.00491188	0.0470807	TRIM24	chr7	+	138460334	138589993	9223	protein_coding	tripartite_motif_containing_24
ENSG00000186350	7033.01	7290.42	7713.3	7896.76	-0.118771	0.00494683	0.0473528	RXRA	chr9	+	134317098	134440585	10814	protein_coding	retinoid_X_receptor_alpha
ENSG00000137124	2451.99	2565.55	2736.5	3006.04	-0.175203	0.00494884	0.0473528	ALDH1B1	chr9	+	38392664	38398661	3155	protein_coding	aldehyde_dehydrogenase_1_family_member_B1
ENSG00000131153	1376.11	1472.18	1743.12	1614.83	-0.204455	0.00496274	0.0474446	GINS2	chr16	-	85676198	85690073	3264	protein_coding	GINS_complex_subunit_2_(Psf2_homolog)
ENSG00000107957	1381.79	1338.08	1152.47	1136.4	0.210895	0.00502873	0.048034	SH3PXD2A	chr10	-	103594027	103855543	11756	protein_coding	SH3_and_PX_domains_2A
ENSG00000122490	2104.41	2177.93	2364.6	2553.41	-0.178713	0.0050364	0.0480657	PQLC1	chr18	-	79902420	79951664	5225	protein_coding	PQ_loop_repeat_containing_1
ENSG00000172819	1333.49	1345.91	1632.75	1523.45	-0.203481	0.00506749	0.0483034	RARG	chr12	-	53210567	53232980	5127	protein_coding	retinoic_acid_receptor_gamma
ENSG00000105928	2917	3137.19	2631.09	2703.93	0.16632	0.00507006	0.0483034	DFNA5	chr7	-	24698353	24758113	8897	protein_coding	deafness_autosomal_dominant_5
ENSG00000116649	4283.64	4690.62	4850.52	5227.24	-0.154591	0.00509243	0.0484747	SRM	chr1	-	11054584	11060024	1898	protein_coding	spermidine_synthase
ENSG00000188735	1184.8	1216.7	1463.71	1383.68	-0.209075	0.00514796	0.0489268	TMEM120B	chr12	+	121712752	121783001	8449	protein_coding	transmembrane_protein_120B
ENSG00000188483	235.823	262.33	343.056	360.165	-0.288598	0.00514879	0.0489268	IER5L	chr9	-	129175552	129178262	2711	protein_coding	immediate_early_response_5-like
ENSG00000129474	8493.41	8739.11	9429.58	9235.28	-0.111002	0.00515333	0.0489278	AJUBA	chr14	-	22971174	22982642	5979	protein_coding	ajuba_LIM_protein
ENSG00000070501	374.096	370.982	271.462	264.48	0.286075	0.00516695	0.0489813	POLB	chr8	+	42338454	42371808	4106	protein_coding	polymerase_(DNA_directed)_beta
ENSG00000166886	1107.14	1134.48	1330.46	1334.22	-0.211044	0.00516783	0.0489813	NAB2	chr12	+	57088894	57095476	3010	protein_coding	NGFI-A_binding_protein_2_(EGR1_binding_protein_2)
ENSG00000048052	893.096	864.319	702.023	719.256	0.240259	0.00523081	0.0495357	HDAC9	chr7	+	18086949	19002416	16827	protein_coding	histone_deacetylase_9
ENSG00000105722	1981.29	2167.16	2344.72	2434.07	-0.181856	0.0052365	0.049547	ERF	chr19	-	42247572	42255157	3295	protein_coding	Ets2_repressor_factor
ENSG00000169032	2361.07	2387.4	2647	2739.41	-0.165645	0.00525028	0.0496349	MAP2K1	chr15	+	66386817	66492312	3759	protein_coding	mitogen-activated_protein_kinase_kinase_1
ENSG00000028277	1372.32	1335.14	1168.38	1106.3	0.211784	0.0052638	0.0497201	POU2F2	chr19	-	42086110	42196585	8903	protein_coding	POU_class_2_homeobox_2
ENSG00000138078	2572.27	2427.53	2262.18	2085.73	0.179829	0.00526841	0.0497211	PREPL	chr2	-	44316281	44361862	8153	protein_coding	prolyl_endopeptidase-like
ENSG00000152767	2155.55	2438.3	2608.22	2689.95	-0.183059	0.00529554	0.04992	FARP1	chr13	+	98142562	98455176	32419	protein_coding	FERM_ARH/RhoGEF_and_pleckstrin_domain_protein_1
ENSG00000138448	4932.39	4730.75	5478.96	5206.81	-0.136772	0.00529852	0.04992	ITGAV	chr2	+	186590065	186680901	8211	protein_coding	integrin_subunit_alpha_V
