# Supplementary material for: Vitamin C increases 5-hydroxymethylcytosine level and inhibits the growth of bladder cancer
Source: Clin Epigenetics. 2018 Jul 13;10:94. doi: 10.1186/s13148-018-0527-7 (PMC6045833; doi:10.1186/s13148-018-0527-7)
Supplement: Supplementary file 4 — Table S2. KEGG_PATHWAY analysis of 1172 differential expression genes in Fig. 6b. (XLSX 78 kb) [file 13148_2018_527_MOESM4_ESM.xlsx]

## Sheet: KEGG
KEGG_PATHWAY analysis of 1172 differential expression genes in Fig 6B
Category	Term	Count	%	PValue	Genes	List Total	Pop Hits	Pop Total	Fold Enrichment	Bonferroni	Benjamini	FDR
KEGG_PATHWAY	hsa04510:Focal adhesion	40	3.49345	2.11692e-07	TLN1, CAV1, HRAS, PDGFB, GRB2, DIAPH1, ITGB5, ITGB1, MYL9, VCL, ACTG1, LAMB3, ITGB8, ITGAV, COL6A2, COL6A1, ZYX, THBS1, THBS2, FN1, AKT2, PRKCA, COL4A2, COL4A1, MAP2K1, ACTN4, ACTN1, ITGA3, FLNC, COL5A2, FLNB, FLNA, CCND1, CRKL, ITGA6, LAMA5, JUN, VEGFA, RELN, LAMC1	550	206	6910	2.43954	5.73669e-05	5.73669e-05	0.000278495
KEGG_PATHWAY	hsa01130:Biosynthesis of antibiotics	40	3.49345	4.61693e-07	ALDOA, PYCRL, LDHA, TALDO1, PGD, HMGCS1, PGAM1, HK2, OGDH, PSPH, PFAS, PKM, TPI1, GOT1, GAPDH, PAPSS2, ENO1, SHMT1, SHMT2, UAP1, PFKL, HKDC1, PFKP, ICMT, ACLY, AK4, PCK2, AMPD3, PGM2, NME4, SDHA, GPI, CTH, SQLE, ALDH1B1, GFPT1, PHGDH, PSAT1, PAICS, PRPS2	550	212	6910	2.3705	0.000125111	6.25574e-05	0.000607387
KEGG_PATHWAY	hsa03030:DNA replication	14	1.22271	1.82834e-06	LIG1, POLE, POLA1, MCM2, MCM3, MCM4, MCM5, MCM6, MCM7, RFC1, POLD1, POLD2, PCNA, FEN1	550	36	6910	4.88586	0.000495357	0.000165146	0.00240528
KEGG_PATHWAY	hsa04512:ECM-receptor interaction	22	1.9214	2.8364e-06	COL4A2, COL4A1, DAG1, ITGB5, ITGA3, COL5A2, ITGB1, LAMB3, SDC1, ITGA6, CD44, ITGB8, LAMA5, ITGAV, COL6A2, COL6A1, RELN, AGRN, LAMC1, THBS1, THBS2, FN1	550	87	6910	3.17701	0.00076837	0.000192148	0.00373142
KEGG_PATHWAY	hsa04110:Cell cycle	26	2.27074	1.07387e-05	E2F1, PKMYT1, PRKDC, CDC16, TGFB1, MCM7, CDKN2C, TFDP1, CDC6, SMAD3, CDK6, CDC20, ESPL1, CDK7, MCM2, MCM3, MCM4, MCM5, MCM6, CDKN1A, CCND1, YWHAH, PLK1, PCNA, SMC1A, GADD45A	550	124	6910	2.63431	0.00290596	0.000581869	0.0141265
KEGG_PATHWAY	hsa01230:Biosynthesis of amino acids	19	1.65939	1.29765e-05	ALDOA, PYCRL, SHMT1, SHMT2, TALDO1, PFKL, MAT2A, PGAM1, PFKP, PSPH, PKM, TPI1, CTH, GOT1, PHGDH, PSAT1, GAPDH, PRPS2, ENO1	550	74	6910	3.2258	0.00351047	0.000585936	0.0170701
KEGG_PATHWAY	hsa05166:HTLV-I infection	41	3.58079	2.19787e-05	E2F1, CSF2, TLN1, HRAS, WNT5B, NRP1, PDGFB, NFKB2, CDC16, CALR, MYBL2, TGFB1, TNFRSF1A, XBP1, ELK4, CDKN2C, SLC2A1, RRAS, PRKACA, RANBP1, PPP3CA, TCF3, AKT2, EGR1, IL6, POLE, RELB, SMAD3, CDC20, POLB, FZD2, CCND1, CDKN1A, ATF4, ATF3, ADCY9, JUN, POLD1, POLD2, PCNA, TP53INP1	550	256	6910	2.01214	0.0059386	0.000850539	0.0289107
KEGG_PATHWAY	hsa04151:PI3K-Akt signaling pathway	50	4.36681	3.67339e-05	CSF3, PHLPP1, FGF5, FGFR1, HRAS, PDGFB, GRB2, ITGB5, KITLG, GNG11, LPAR1, IL7R, ITGB1, LAMB3, ITGB8, ITGAV, COL6A2, GYS1, COL6A1, THBS1, FGF2, THBS2, AKT2, FN1, PRKCA, PPP2R1A, COL4A2, IL6, COL4A1, MAP2K1, RXRA, CDK6, ITGA3, PCK2, RPS6, COL5A2, IRS1, EPHA2, DDIT4, CCND1, HSP90B1, ATF4, CDKN1A, YWHAH, GNB2, ITGA6, LAMA5, VEGFA, RELN, LAMC1	550	345	6910	1.82082	0.00990567	0.00124361	0.0483151
KEGG_PATHWAY	hsa01200:Carbon metabolism	23	2.00873	6.32843e-05	ALDOA, SHMT1, SHMT2, TALDO1, PFKL, HKDC1, PGD, PFKP, HK2, PGAM1, OGDH, PSPH, PKM, SDHA, GPI, TPI1, GOT1, H6PD, PHGDH, PSAT1, GAPDH, PRPS2, ENO1	550	113	6910	2.5572	0.0170044	0.00190381	0.0832229
KEGG_PATHWAY	hsa05200:Pathways in cancer	53	4.62882	0.00014225	GNA13, E2F1, FGF5, PPARD, HRAS, PDGFB, GNA11, GNA12, NFKB2, LPAR1, GLI2, TGFB1, PLCB3, SLC2A1, PRKACA, FGF2, AKT2, PRKCA, CTBP1, RXRA, CDK6, CCND1, CRKL, GNB2, JUN, VEGFA, GNAS, LAMC1, FGFR1, WNT5B, GNAI2, GRB2, KITLG, CXCL8, GNG11, ITGB1, LAMB3, ITGAV, FN1, IL6, COL4A2, COL4A1, EPAS1, MAP2K1, SMAD3, ITGA3, BIRC5, FZD2, CDKN1A, HSP90B1, ADCY9, ITGA6, LAMA5	550	393	6910	1.69433	0.0378189	0.00384783	0.186978
KEGG_PATHWAY	hsa03410:Base excision repair	11	0.960699	0.000159695	POLL, HMGB1, LIG1, UNG, POLD1, POLE, POLD2, PCNA, POLB, PARP1, FEN1	550	33	6910	4.18788	0.0423575	0.00392689	0.209886
KEGG_PATHWAY	hsa00010:Glycolysis / Gluconeogenesis	16	1.39738	0.000186545	ALDOA, LDHA, PFKL, HKDC1, HK2, PGAM1, PFKP, PCK2, PKM, PGM2, GPI, TPI1, ALDH1B1, ALDH1A3, GAPDH, ENO1	550	67	6910	3.00027	0.0493017	0.00420434	0.245135
KEGG_PATHWAY	hsa05146:Amoebiasis	21	1.83406	0.000211468	PRKCA, CSF2, COL4A2, IL6, COL4A1, ACTN4, GNA11, CXCL8, ACTN1, COL5A2, TGFB1, VCL, PLCB3, LAMB3, LAMA5, SERPINB2, IL1B, GNAS, PRKACA, LAMC1, FN1	550	106	6910	2.48902	0.0557024	0.00439906	0.277844
KEGG_PATHWAY	hsa05205:Proteoglycans in cancer	32	2.79476	0.000215175	FGFR1, CAV1, HRAS, WNT5B, GRB2, ITGB5, ITGB1, TGFB1, ACTG1, CD44, ANK2, ITGAV, RRAS, PRKACA, THBS1, FGF2, FN1, AKT2, PRKCA, MAP2K1, FZD2, FLNC, RPS6, DDX5, FLNB, FLNA, CTSL, CCND1, SDC1, CDKN1A, MAPK13, VEGFA	550	200	6910	2.01018	0.0566507	0.00415696	0.282708
KEGG_PATHWAY	hsa00030:Pentose phosphate pathway	9	0.786026	0.00144652	ALDOA, PGM2, GPI, TALDO1, PFKL, H6PD, PGD, PFKP, PRPS2	550	29	6910	3.89906	0.324492	0.0258137	1.88635
KEGG_PATHWAY	hsa04010:MAPK signaling pathway	35	3.05677	0.0017784	FGFR1, FGF5, HRAS, PDGFB, GRB2, GNA12, MKNK2, CACNB3, NFKB2, TGFB1, TNFRSF1A, ELK4, RRAS, IL1B, PRKACA, PPP3CA, FGF2, IL1A, AKT2, PRKCA, MAP2K1, RELB, FLNC, FLNB, FLNA, DDIT3, DUSP5, ATF4, RPS6KA4, CRKL, MAPK13, JUN, MAPK8IP1, GADD45A, DUSP7	550	255	6910	1.72442	0.382684	0.0296985	2.31448
KEGG_PATHWAY	hsa05414:Dilated cardiomyopathy	16	1.39738	0.00226712	LMNA, DAG1, ITGB5, ITGA3, CACNB3, TPM2, TPM1, ITGB1, TGFB1, ACTG1, ITGA6, ADCY9, ITGB8, ITGAV, GNAS, PRKACA	550	84	6910	2.39307	0.459406	0.0355348	2.9418
KEGG_PATHWAY	hsa05222:Small cell lung cancer	16	1.39738	0.00255706	E2F1, COL4A2, COL4A1, RXRA, ITGA3, CDK6, ITGB1, LAMB3, CCND1, ITGA6, LAMA5, ITGAV, LAMC1, APAF1, FN1, AKT2	550	85	6910	2.36492	0.500351	0.0378137	3.3122
KEGG_PATHWAY	hsa05134:Legionellosis	12	1.04803	0.00296207	CXCL1, IL6, CXCL3, EEF1A2, CXCL2, CXCL8, BNIP3, IL1B, RAB1B, APAF1, NFKB2, BCL2L13	550	54	6910	2.79192	0.552426	0.0414286	3.82742
KEGG_PATHWAY	hsa00240:Pyrimidine metabolism	18	1.57205	0.00317911	POLR2E, POLE, DTYMK, POLA1, POLR1A, UPP1, CAD, RRM2B, TK1, NME4, RRM2, POLD1, POLD2, TXNRD2, TXNRD1, NT5E, DCTPP1, DUT	550	104	6910	2.17448	0.578068	0.0422281	4.10248
KEGG_PATHWAY	hsa05412:Arrhythmogenic right ventricular cardiomyopathy (ARVC)	14	1.22271	0.00347532	ACTN4, LMNA, DAG1, ACTN1, ITGB5, ITGA3, CACNB3, CDH2, ITGB1, ACTG1, ITGA6, ITGB8, ITGAV, DSP	550	71	6910	2.47734	0.610719	0.0439321	4.47669
KEGG_PATHWAY	hsa04540:Gap junction	16	1.39738	0.00361622	PRKCA, HRAS, PDGFB, GNAI2, MAP2K1, GRB2, GNA11, LPAR1, PLCB3, TUBB, ADCY9, TUBB6, GNAS, PRKACA, TUBA1A, TUBB4B	550	88	6910	2.2843	0.625353	0.0436449	4.65422
KEGG_PATHWAY	hsa04922:Glucagon signaling pathway	17	1.48472	0.00465623	PPP4R3B, PPARA, LDHA, PGAM1, PCK2, CPT1A, PKM, PLCB3, ATF4, SLC2A1, GYS1, CALM3, GNAS, PRKACA, PPP3CA, AKT2, PYGB	550	99	6910	2.15739	0.7177	0.053506	5.9552
KEGG_PATHWAY	hsa00970:Aminoacyl-tRNA biosynthesis	13	1.13537	0.00520406	IARS, WARS, TARS, CARS, YARS, NARS, SARS, AARS, GARS, EPRS, CARS2, VARS, MARS	550	66	6910	2.47466	0.756827	0.057214	6.63389
KEGG_PATHWAY	hsa04115:p53 signaling pathway	13	1.13537	0.00589577	CDK6, RRM2B, PMAIP1, SESN2, GTSE1, CDKN1A, CCND1, SERPINB5, RRM2, SERPINE1, APAF1, THBS1, GADD45A	550	67	6910	2.43772	0.798604	0.0620882	7.48437
KEGG_PATHWAY	hsa05142:Chagas disease (American trypanosomiasis)	17	1.48472	0.00755909	IRAK1, PPP2R1A, IL6, GNAI2, GNA11, CXCL8, SMAD3, CALR, TGFB1, TNFRSF1A, PLCB3, MAPK13, JUN, SERPINE1, IL1B, GNAS, AKT2	550	104	6910	2.05367	0.872073	0.0760416	9.50022
KEGG_PATHWAY	hsa00052:Galactose metabolism	8	0.69869	0.00780664	PGM2, B4GALT2, PFKL, GLA, HKDC1, AKR1B1, HK2, PFKP	550	30	6910	3.3503	0.880436	0.0756486	9.79675
KEGG_PATHWAY	hsa05410:Hypertrophic cardiomyopathy (HCM)	14	1.22271	0.00791441	ACTG1, IL6, ITGA6, ITGB8, ITGAV, DAG1, LMNA, ITGB5, CACNB3, ITGA3, TPM2, TPM1, ITGB1, TGFB1	550	78	6910	2.25501	0.883904	0.0740221	9.92557
KEGG_PATHWAY	hsa00450:Selenocompound metabolism	6	0.524017	0.0086062	CTH, SEPHS1, TXNRD2, TXNRD1, PAPSS2, MARS	550	17	6910	4.43422	0.903901	0.0775955	10.7484
KEGG_PATHWAY	hsa04068:FoxO signaling pathway	20	1.74672	0.00922167	IL6, HRAS, GABARAPL1, MAP2K1, GRB2, SMAD3, BNIP3, PCK2, IL7R, IRS1, TGFB1, SOD2, CDKN1A, CCND1, S1PR1, PLK3, MAPK13, PLK1, GADD45A, AKT2	550	134	6910	1.87517	0.918786	0.0802826	11.4746
KEGG_PATHWAY	hsa04066:HIF-1 signaling pathway	16	1.39738	0.00998521	PRKCA, IL6, MAP2K1, PFKFB3, HKDC1, MKNK2, HK2, RPS6, CDKN1A, TFRC, SERPINE1, VEGFA, SLC2A1, GAPDH, ENO1, AKT2	550	98	6910	2.05121	0.934098	0.0839908	12.3679
KEGG_PATHWAY	hsa03010:Ribosome	20	1.74672	0.0107551	RPL19, RPL15, RPL27A, RPL37, RPS4X, RPS6, RPL39, RPS8, RPS7, RPS18, RPS27, RPL31, RPL9, RPS12, RPL37A, RPL4, RSL24D1, RPL12, RPL10A, RPS24	550	136	6910	1.84759	0.946626	0.087508	13.2602
KEGG_PATHWAY	hsa05230:Central carbon metabolism in cancer	12	1.04803	0.0111901	SLC16A3, PKM, FGFR1, HRAS, PFKL, MAP2K1, HKDC1, SLC2A1, PGAM1, HK2, PFKP, AKT2	550	64	6910	2.35568	0.952623	0.088271	13.7606
KEGG_PATHWAY	hsa00051:Fructose and mannose metabolism	8	0.69869	0.0112424	ALDOA, TPI1, PFKL, PFKFB3, HKDC1, AKR1B1, HK2, PFKP	550	32	6910	3.14091	0.953297	0.0861748	13.8206
KEGG_PATHWAY	hsa00520:Amino sugar and nucleotide sugar metabolism	10	0.873362	0.0120414	CYB5R3, PGM2, GPI, UAP1, GNPDA1, CMAS, HKDC1, GFPT1, UGDH, HK2	550	48	6910	2.61742	0.962485	0.0895358	14.7323
KEGG_PATHWAY	hsa05132:Salmonella infection	14	1.22271	0.0132028	CXCL1, CSF2, IL6, CXCL3, CXCL2, CXCL8, FLNC, FLNB, FLNA, ACTG1, MAPK13, JUN, IL1B, IL1A	550	83	6910	2.11917	0.972725	0.0952074	16.0416
KEGG_PATHWAY	hsa05020:Prion diseases	8	0.69869	0.0133195	EGR1, IL6, MAP2K1, IL1B, PRKACA, LAMC1, PRNP, IL1A	550	33	6910	3.04573	0.973585	0.0935429	16.1721
KEGG_PATHWAY	hsa05133:Pertussis	13	1.13537	0.0144007	IRAK1, IL6, GNAI2, CXCL5, MAPK13, LY96, JUN, CFL1, CALM3, CXCL8, IL1B, ITGB1, IL1A	550	75	6910	2.1777	0.980375	0.0982758	17.3726
KEGG_PATHWAY	hsa00670:One carbon pool by folate	6	0.524017	0.0176883	MTHFD1, MTHFD2, SHMT1, SHMT2, MTHFD2L, ALDH1L2	550	20	6910	3.76909	0.992065	0.11663	20.9259
KEGG_PATHWAY	hsa04141:Protein processing in endoplasmic reticulum	22	1.9214	0.026138	P4HB, HERPUD1, GANAB, PDIA3, RRBP1, CKAP4, PDIA6, PDIA4, CALR, DDIT3, CAPN1, NGLY1, HYOU1, HSP90B1, ATF4, ERO1A, XBP1, ERN1, DNAJB2, NFE2L2, UGGT1, PPP1R15A	550	169	6910	1.6355	0.999237	0.164262	29.4209
KEGG_PATHWAY	hsa04015:Rap1 signaling pathway	26	2.27074	0.0262313	FGF5, FGFR1, TLN1, HRAS, PDGFB, GNAI2, SIPA1, KITLG, LPAR1, ITGB1, ACTG1, PLCB3, RRAS, THBS1, FGF2, AKT2, PRKCA, MAP2K1, EPHA2, CRKL, ADCY9, MAPK13, ID1, VEGFA, CALM3, GNAS	550	210	6910	1.5555	0.999256	0.161128	29.5099
KEGG_PATHWAY	hsa04912:GnRH signaling pathway	14	1.22271	0.026834	PRKCA, PLCB3, HRAS, ATF4, ADCY9, MAP2K1, MAPK13, GRB2, JUN, GNA11, CALM3, PRKACA, GNAS, MMP14	550	91	6910	1.93287	0.999371	0.16097	30.0817
KEGG_PATHWAY	hsa05211:Renal cell carcinoma	11	0.960699	0.0311615	HRAS, CRKL, PDGFB, EPAS1, MAP2K1, GRB2, JUN, VEGFA, SLC2A1, TGFB1, AKT2	550	65	6910	2.12615	0.999812	0.180872	34.0633
KEGG_PATHWAY	hsa05214:Glioma	11	0.960699	0.0311615	PRKCA, E2F1, CDKN1A, HRAS, CCND1, PDGFB, MAP2K1, GRB2, CALM3, CDK6, AKT2	550	65	6910	2.12615	0.999812	0.180872	34.0633
KEGG_PATHWAY	hsa01040:Biosynthesis of unsaturated fatty acids	6	0.524017	0.031538	ACOT7, FADS1, SCD, FADS2, SCD5, TECR	550	23	6910	3.27747	0.999831	0.179117	34.3995
KEGG_PATHWAY	hsa04640:Hematopoietic cell lineage	13	1.13537	0.0353762	CSF3, CSF2, IL6, KITLG, MME, ITGA3, IL7R, CD55, ITGA6, CD44, TFRC, IL1B, IL1A	550	85	6910	1.9215	0.999942	0.194992	37.7387
KEGG_PATHWAY	hsa05144:Malaria	9	0.786026	0.037546	CSF3, IL6, SDC1, LRP1, CXCL8, IL1B, THBS1, THBS2, TGFB1	550	49	6910	2.30761	0.999969	0.201847	39.5562
KEGG_PATHWAY	hsa04668:TNF signaling pathway	15	1.31004	0.0401382	CXCL1, CSF2, IL6, CEBPB, MAP2K1, CXCL3, CXCL2, MMP14, TNFRSF1A, ATF4, RPS6KA4, MAPK13, JUN, IL1B, AKT2	550	106	6910	1.77787	0.999985	0.210384	41.6631
KEGG_PATHWAY	hsa05219:Bladder cancer	8	0.69869	0.0405657	E2F1, CDKN1A, HRAS, CCND1, MAP2K1, VEGFA, CXCL8, THBS1	550	41	6910	2.45144	0.999987	0.208481	42.004
KEGG_PATHWAY	hsa04910:Insulin signaling pathway	18	1.57205	0.0455514	HRAS, PTPRF, SOCS2, MAP2K1, GRB2, HKDC1, MKNK2, HK2, RPS6, PCK2, IRS1, CRKL, GYS1, FASN, CALM3, PRKACA, AKT2, PYGB	550	138	6910	1.63874	0.999997	0.227285	45.846
KEGG_PATHWAY	hsa04730:Long-term depression	10	0.873362	0.0457767	PRKCA, GNA13, PPP2R1A, PLCB3, HRAS, GNAI2, MAP2K1, GNA11, GNA12, GNAS	550	60	6910	2.09394	0.999997	0.224283	46.0139
KEGG_PATHWAY	hsa04810:Regulation of actin cytoskeleton	25	2.18341	0.0460218	GNA13, FGF5, FGFR1, HRAS, PDGFB, MAP2K1, ACTN4, DIAPH1, GNA12, IQGAP3, ITGB5, ACTN1, ITGA3, ITGB1, VCL, MYL9, ACTG1, CRKL, ITGA6, ITGB8, ITGAV, CFL1, RRAS, FGF2, FN1	550	211	6910	1.48858	0.999997	0.221474	46.196
KEGG_PATHWAY	hsa00480:Glutathione metabolism	9	0.786026	0.0461947	GSTM3, GCLC, SRM, RRM2, PGD, GSTO1, RRM2B, GCLM, MGST1	550	51	6910	2.21711	0.999997	0.218456	46.3242
KEGG_PATHWAY	hsa05130:Pathogenic Escherichia coli infection	9	0.786026	0.0461947	PRKCA, ACTG1, TUBB, ARHGEF2, LY96, TUBB6, TUBA1A, ITGB1, TUBB4B	550	51	6910	2.21711	0.999997	0.218456	46.3242
KEGG_PATHWAY	hsa04722:Neurotrophin signaling pathway	16	1.39738	0.0521189	IRAK2, IRAK1, HRAS, MAP2K1, GRB2, IRS1, MAGED1, IRAK3, ATF4, CRKL, MAPK13, JUN, CALM3, RIPK2, SORT1, AKT2	550	120	6910	1.67515	0.999999	0.239433	50.5484
KEGG_PATHWAY	hsa04071:Sphingolipid signaling pathway	16	1.39738	0.0521189	PRKCA, GNA13, PPP2R1A, SGPL1, HRAS, GNAI2, MAP2K1, SPTLC2, SPHK1, GNA12, TNFRSF1A, PLCB3, S1PR1, MAPK13, NSMAF, AKT2	550	120	6910	1.67515	0.999999	0.239433	50.5484
KEGG_PATHWAY	hsa05218:Melanoma	11	0.960699	0.0527125	E2F1, FGFR1, FGF5, CDKN1A, HRAS, CCND1, PDGFB, MAP2K1, CDK6, FGF2, AKT2	550	71	6910	1.94648	1	0.237967	50.9542
KEGG_PATHWAY	hsa04380:Osteoclast differentiation	17	1.48472	0.0547614	FOSL2, MAP2K1, GRB2, RELB, NFKB2, SIRPA, SIRPB1, TGFB1, TNFRSF1A, SQSTM1, MAPK13, JUN, OSCAR, IL1B, PPP3CA, IL1A, AKT2	550	131	6910	1.6304	1	0.24232	52.3316
KEGG_PATHWAY	hsa05110:Vibrio cholerae infection	9	0.786026	0.0560531	PRKCA, ACTG1, ATP6V0E2, ERO1A, ADCY9, PRKACA, GNAS, ATP6V1G1, PDIA4	550	53	6910	2.13345	1	0.243578	53.1815
KEGG_PATHWAY	hsa05220:Chronic myeloid leukemia	11	0.960699	0.0570752	E2F1, CDKN1A, CTBP1, HRAS, CCND1, CRKL, MAP2K1, GRB2, CDK6, TGFB1, AKT2	550	72	6910	1.91944	1	0.24377	53.844
KEGG_PATHWAY	hsa04145:Phagosome	19	1.65939	0.0589514	MSR1, MRC2, ITGB5, ATP6V1G1, CALR, ITGB1, ACTG1, CTSL, LAMP1, TUBB, ATP6V0E2, TFRC, ITGAV, TUBB6, SCARB1, THBS1, TUBA1A, THBS2, TUBB4B	550	153	6910	1.56019	1	0.247157	55.0377
KEGG_PATHWAY	hsa04961:Endocrine and other factor-regulated calcium reabsorption	8	0.69869	0.062471	PRKCA, PLCB3, ADCY9, PRKACA, GNAS, DNM1, DNM2, AP2M1	550	45	6910	2.23354	1	0.256434	57.2004
KEGG_PATHWAY	hsa00230:Purine metabolism	21	1.83406	0.064967	POLR2E, POLE, POLA1, POLR1A, PDE4D, AK4, RRM2B, AMPD3, PFAS, PGM2, NME4, PKM, ADCY9, RRM2, POLD1, POLD2, NT5E, PAPSS2, IMPDH1, PAICS, PRPS2	550	176	6910	1.49907	1	0.261696	58.6754
KEGG_PATHWAY	hsa05161:Hepatitis B	18	1.57205	0.0668456	PRKCA, E2F1, HRAS, IL6, MAP2K1, GRB2, CXCL8, BIRC5, CDK6, TGFB1, STAT6, ATF4, CDKN1A, CCND1, JUN, PCNA, APAF1, AKT2	550	145	6910	1.55962	1	0.264615	59.7545
KEGG_PATHWAY	hsa05223:Non-small cell lung cancer	9	0.786026	0.0731813	PRKCA, E2F1, HRAS, CCND1, MAP2K1, GRB2, RXRA, CDK6, AKT2	550	56	6910	2.01916	1	0.282643	63.2046
KEGG_PATHWAY	hsa03420:Nucleotide excision repair	8	0.69869	0.0756815	RFC1, LIG1, POLD1, POLE, POLD2, PCNA, CDK7, GTF2H1	550	47	6910	2.13849	1	0.287182	64.4892
KEGG_PATHWAY	hsa00270:Cysteine and methionine metabolism	7	0.611354	0.0768564	LDHA, CTH, GOT1, AHCY, MAT2A, SRM, DNMT1	550	38	6910	2.31435	1	0.28725	65.0785
KEGG_PATHWAY	hsa03320:PPAR signaling pathway	10	0.873362	0.0815688	PPARA, PPARD, RXRA, SCD, UBC, FADS2, GK, SCD5, PCK2, CPT1A	550	67	6910	1.87517	1	0.298653	67.3523
KEGG_PATHWAY	hsa00260:Glycine, serine and threonine metabolism	7	0.611354	0.085049	SHMT1, SHMT2, CTH, PHGDH, PGAM1, PSAT1, PSPH	550	39	6910	2.25501	1	0.30578	68.9428
KEGG_PATHWAY	hsa04931:Insulin resistance	14	1.22271	0.0853754	PPARA, IL6, PTPRF, TRIB3, PCK2, IRS1, CPT1A, TNFRSF1A, GFPT1, SLC2A1, GYS1, OGT, AKT2, PYGB	550	108	6910	1.62862	1	0.302995	69.0883
KEGG_PATHWAY	hsa05323:Rheumatoid arthritis	12	1.04803	0.0877453	CTSL, CSF2, IL6, ATP6V0E2, CXCL5, JUN, VEGFA, CXCL8, IL1B, ATP6V1G1, TGFB1, IL1A	550	88	6910	1.71322	1	0.306493	70.1256
KEGG_PATHWAY	hsa04915:Estrogen signaling pathway	13	1.13537	0.0920069	PLCB3, HRAS, ATF4, HSP90B1, ADCY9, MAP2K1, GNAI2, GRB2, JUN, CALM3, PRKACA, GNAS, AKT2	550	99	6910	1.64977	1	0.315509	71.9103

## Sheet: GO
GO analysis of 1172 differential expression genes in Fig 6C
Category	Term	Count	%	PValue	Genes	List Total	Pop Hits	Pop Total	Fold Enrichment	Bonferroni	Benjamini	FDR
GOTERM_BP_DIRECT	GO:0098609~cell-cell adhesion	48	4.19214	1.60972e-10	ALDOA, LDHA, HDLBP, CALD1, RPL15, EIF5, SNX2, GIPC1, PDLIM1, RANGAP1, TAGLN2, GPRC5A, PKM, EFHD2, PLCB3, SND1, EIF3E, FASN, CNN2, NDRG1, RANBP1, AHNAK, PLEC, TES, EHD4, ENO1, DBNL, BSG, FSCN1, PFKP, SLC3A2, FLNB, PPP1R13L, GCN1, EPHA2, ANXA2, MPRIP, TMEM2, EIF4G1, CRKL, LASP1, SPTBN1, SDCBP, TMPO, EEF1D, DBN1, PAICS, ADD1	1052	271	16792	2.82721	6.73187e-07	6.73187e-07	3.00578e-07
GOTERM_BP_DIRECT	GO:0000082~G1/S transition of mitotic cell cycle	25	2.18341	1.2483e-08	CDC6, POLE, IQGAP3, POLA1, PKMYT1, CDK6, MCM2, CDK7, MCM3, MCM10, RPS6, MCM4, ITGB1, MCM5, MCM6, CDT1, CCND1, CDKN1A, MCM7, PLK3, CDKN2C, RRM2, PCNA, RANBP1, PPP3CA	1052	102	16792	3.91225	5.22025e-05	2.61016e-05	2.3309e-05
GOTERM_BP_DIRECT	GO:0006413~translational initiation	28	2.44541	8.64096e-08	RPL19, EIF5, RPL15, RPL27A, RPL37, RPL39, RPS27, EIF3B, RPL31, EIF3E, RPL9, EIF1, RPL4, RPL10A, RPL12, EIF3M, RPS24, EIF1B, RPS6, RPS4X, RPS8, RPS7, EIF4G1, RPS18, EIF4A2, EIF2S2, RPS12, RPL37A	1052	137	16792	3.2623	0.0003613	0.000120448	0.000161349
GOTERM_BP_DIRECT	GO:0034976~response to endoplasmic reticulum stress	20	1.74672	1.1602e-07	CREBRF, P4HB, HERPUD1, NRBF2, CEBPB, PDIA3, CXCL8, TRIB3, PDIA6, PDIA4, DDIT3, HYOU1, HSP90B1, ATF4, ERO1A, XBP1, ERN1, THBS1, FAM129A, PPP1R15A	1052	75	16792	4.25653	0.00048508	0.000121292	0.00021664
GOTERM_BP_DIRECT	GO:0008283~cell proliferation	51	4.45415	1.54514e-07	FGF5, PPARD, HRAS, DTYMK, AURKB, CDC16, CLK1, GLI2, MCM10, FAM83D, MCM7, BOK, INSIG1, NRG1, IL1A, CYR61, KHDRBS1, TPX2, CDK7, IFI16, MXD1, DDIT4, UHRF1, NAB2, TXN, TXNRD1, CXCL1, GNAI2, SIPA1, HDGF, POLA1, KITLG, PRKDC, BOP1, ANXA7, SRRT, RPS27, TFDP1, MKI67, FSCN1, CD276, SKI, GAS6, LRP1, LAMA5, PLK1, PCNA, H3F3B, AREG, IGFBP4, MYH10	1052	366	16792	2.22421	0.000645969	0.000129227	0.000288518
GOTERM_BP_DIRECT	GO:0030198~extracellular matrix organization	34	2.96943	1.75663e-07	PDGFB, DAG1, ITGB5, NFKB2, SOX9, ITGB1, LAMB3, CD44, ERO1A, ITGB8, ITGAV, SERPINE1, COL6A2, COL6A1, AGRN, LOX, THBS1, FGF2, CYR61, FN1, COL18A1, BSG, COL4A2, COL4A1, NID1, ITGA3, SPARC, COL5A2, FBLN1, ITGA6, SERPINB5, LAMA5, VCAN, LAMC1	1052	196	16792	2.76891	0.000734353	0.00012243	0.000328009
GOTERM_BP_DIRECT	GO:0006260~DNA replication	29	2.53275	3.38129e-07	CLSPN, POLA1, MCM10, CDT1, MCM7, FEN1, RECQL4, POLL, SSRP1, GINS2, CDC6, UPF1, LIG1, POLE, MCM2, MCM3, MCM4, MCM5, MCM6, RFC1, RRM2, POLD1, POLD2, PCNA, CHAF1A, PTMS, RBM14, NFIC, DUT	1052	155	16792	2.98643	0.00141306	0.000201987	0.000631373
GOTERM_BP_DIRECT	GO:0042060~wound healing	20	1.74672	3.47719e-07	PPARA, IL6, PPARD, NOG, WNT5B, PTK7, SMAD3, SPARC, TPM1, SDC1, EREG, SERPINB2, DSP, CNN2, SCARB1, LOX, NRG1, FGF2, ENG, FN1	1052	80	16792	3.99049	0.0014531	0.000181754	0.000649281
GOTERM_BP_DIRECT	GO:0001525~angiogenesis	36	3.1441	4.34783e-07	SAT1, FGFR1, CAV1, HTATIP2, NRP1, CXCL8, JAG1, EPHB4, EPHB2, WARS, S1PR1, UNC5B, XBP1, HMOX1, ITGAV, SERPINE1, RHOB, ZC3H12A, FN1, PRKCA, COL18A1, COL4A2, EPAS1, MCAM, MMP14, MYH9, ADGRG1, ANXA2, GPI, EREG, LAMA5, ID1, JUN, VEGFA, ADM2, POFUT1	1052	223	16792	2.57682	0.00181661	0.000202009	0.000811851
GOTERM_BP_DIRECT	GO:0008285~negative regulation of cell proliferation	51	4.45415	1.67296e-06	CXCL1, HRAS, TSG101, IGFBP6, CXCL8, TIMP2, TGFB1, FTH1, KANK2, WARS, P3H3, SERPINE2, CDKN2C, IL1B, NDRG1, FGF2, IL1A, DHCR24, TES, COL18A1, DFNA5, CDC6, CTBP1, FKTN, IL6, ADARB1, RARG, MAP2K1, NF2, BECN1, WDR6, PTPN14, CDK6, SKI, TRIM24, SLC9A3R1, ADGRG1, SOD2, IFIT3, CDKN1A, ADM, EREG, BTG1, JUN, GDF11, DNAJB2, ADAMTS1, KLF4, RNF41, TP53INP1, NEURL1	1052	396	16792	2.05571	0.0069719	0.000699387	0.00312381
GOTERM_BP_DIRECT	GO:0061621~canonical glycolysis	11	0.960699	1.86581e-06	ALDOA, PKM, GPI, TPI1, PFKL, PFKFB3, PGAM1, HK2, PFKP, GAPDH, ENO1	1052	26	16792	6.75314	0.00777244	0.000709095	0.00348389
GOTERM_BP_DIRECT	GO:0000122~negative regulation of transcription from RNA polymerase II promoter	78	6.81223	2.52572e-06	CREBRF, BACH1, E2F1, PPARA, NOG, PPARD, IMPACT, EZH2, WWC1, CBX2, AURKB, NFKB2, GLI2, TGFB1, KANK2, NR2F2, EGR1, CTBP1, RARG, SP100, ZNF280D, RXRA, RELB, TLE4, ARID1A, MBD3, IFI16, MXD1, DDIT3, CCND1, UHRF1, C1QBP, RFC1, TXN, VEGFA, UBC, TGIF1, TGIF2, SMARCA4, FGFR1, HMGB1, CAV1, FOXM1, HDGF, TRIB3, CIC, CALR, STAT6, TSC22D3, SQSTM1, ELK4, XBP1, TCF3, TXNIP, ERF, TRIM28, SMAD3, SKI, DDX5, PPP1R13…	1052	720	16792	1.72921	0.010507	0.000879826	0.00471607
GOTERM_BP_DIRECT	GO:0070059~intrinsic apoptotic signaling pathway in response to endoplasmic reticulum stress	12	1.04803	2.95409e-06	ATF4, CASP4, CEBPB, ERO1A, XBP1, CHAC1, ERN1, TRIB3, APAF1, PMAIP1, PPP1R15A, DDIT3	1052	33	16792	5.80436	0.012278	0.000949857	0.00551591
GOTERM_BP_DIRECT	GO:0006418~tRNA aminoacylation for protein translation	13	1.13537	3.69077e-06	IARS, WARS, TARS, CARS, YARS, NARS, SARS, AARS, GARS, EPRS, CARS2, VARS, MARS	1052	40	16792	5.18764	0.0153163	0.00110188	0.00689142
GOTERM_BP_DIRECT	GO:0030335~positive regulation of cell migration	30	2.62009	3.81685e-06	HRAS, WNT5B, GCNT2, PDGFB, DIAPH1, GTSE1, TGFB1, ZNF703, S1PR1, XBP1, ITGAV, SEMA3E, THBS1, AKT2, CYR61, PRKCA, COL18A1, ACTN4, PODXL, SPHK1, SUN2, SMAD3, MMP14, MCAM, MYADM, SEMA6B, ITGA6, VEGFA, ADAM17, SDCBP	1052	184	16792	2.6025	0.0158354	0.00106357	0.00712682
GOTERM_BP_DIRECT	GO:0048146~positive regulation of fibroblast proliferation	15	1.31004	3.97857e-06	E2F1, CDC6, FOSL2, PDGFB, SPHK1, PRKDC, CDK6, GAS6, TGFB1, ANXA2, FBLN1, CDKN1A, EREG, JUN, FN1	1052	54	16792	4.43388	0.0165008	0.00103936	0.00742878
GOTERM_BP_DIRECT	GO:0000184~nuclear-transcribed mRNA catabolic process, nonsense-mediated decay	23	2.00873	4.05211e-06	PPP2R1A, RPL19, UPF1, RPL15, RPL27A, RPL37, RPS4X, RPS6, RPL39, RPS8, RPS7, EIF4G1, RPS18, RPS27, RPL31, EIF3E, RPL9, RPS12, RPL37A, RPL4, RPL10A, RPL12, RPS24	1052	119	16792	3.08509	0.0168032	0.000996324	0.00756608
GOTERM_BP_DIRECT	GO:0043066~negative regulation of apoptotic process	55	4.80349	4.32794e-06	IER3, PPARD, HTATIP2, IL6ST, BNIP3, GLI2, SETX, ATAD3A, CD44, CHST11, TPT1, EEF2K, NQO1, DHCR24, CYR61, IRAK1, RARG, SOCS2, PIM3, RHBDD1, FLNA, CFL1, VEGFA, SERPINB2, UBC, RIPK2, PRNP, FKBP8, GCLC, HAX1, UNG, PRKDC, ASNS, SOX9, XBP1, SQSTM1, TGM2, THBS1, HSPA9, IL6, BECN1, SPHK1, SMAD3, BIRC5, RPS6, GAS6, SOD2, IFIT3, PPIF, PRELID1, CDKN1A, HSP90B1, PLK3, PLK1, ID1	1052	455	16792	1.92947	0.0179367	0.00100502	0.0080811
GOTERM_BP_DIRECT	GO:0042149~cellular response to glucose starvation	11	0.960699	5.91999e-06	ATF4, BECN1, XBP1, IMPACT, SLC2A1, UPP1, ZC3H12A, ASNS, IFI16, NFE2L2, PMAIP1	1052	29	16792	6.05454	0.0244535	0.00130218	0.0110536
GOTERM_BP_DIRECT	GO:0010628~positive regulation of gene expression	37	3.23144	7.2492e-06	E2F1, CSF2, CAV1, PPARD, NOG, HRAS, PDGFB, LDLR, IQGAP3, IL7R, CALR, TGFB1, ANK2, ITGB8, HNRNPD, IL1B, ZC3H12A, CNN2, IL1A, FN1, MAFG, IL6, MAP2K1, SMAD3, ITGA3, CDK6, GAS6, ATF4, FBLN1, NCOA3, ID1, VEGFA, DNMT1, ADM2, NFE2L2, ENG, KLF4	1052	262	16792	2.25417	0.0298613	0.00151466	0.0135353
GOTERM_BP_DIRECT	GO:0051592~response to calcium ion	15	1.31004	9.83014e-06	TXNIP, ANXA7, CAV1, IL6, CCND1, SDC1, NEDD4, ANXA11, HNRNPD, CALM3, RANBP1, PPP3CA, SPARC, THBS1, ADAM9	1052	58	16792	4.1281	0.0402763	0.0019557	0.0183539
GOTERM_BP_DIRECT	GO:0006614~SRP-dependent cotranslational protein targeting to membrane	19	1.65939	1.8153e-05	RPL19, RPL15, RPL27A, RPL37, RPS4X, RPS6, RPL39, RPS8, RPS7, RPS18, RPS27, RPL31, RPL9, RPS12, RPL37A, RPL4, RPL12, RPL10A, RPS24	1052	94	16792	3.22636	0.0731064	0.00344481	0.033891
GOTERM_BP_DIRECT	GO:0007050~cell cycle arrest	24	2.09607	2.12552e-05	KHDRBS1, HRAS, MAP2K1, TSG101, WDR6, CXCL8, SMAD3, CDK6, CDK7, CALR, DDIT3, GAS6, TGFB1, JMY, CDKN1A, CDKN2C, ERN1, GAS2L1, THBS1, PRNP, GADD45A, PPP1R15A, TP53INP1, DHCR24	1052	141	16792	2.71693	0.0850539	0.00385733	0.0396815
GOTERM_BP_DIRECT	GO:0001666~response to hypoxia	27	2.35808	2.53086e-05	PPARA, LDHA, CAV1, AHCY, BNIP3, PDLIM1, TGFB1, PKM, PLOD1, HMOX1, THBS1, LOXL2, EGR1, EPAS1, ACTN4, BECN1, SMAD3, MMP14, SOD2, DDIT4, AJUBA, HSP90B1, ADM, VEGFA, ADAM17, APAF1, ENG	1052	172	16792	2.50566	0.100433	0.00440038	0.0472473
GOTERM_BP_DIRECT	GO:0043065~positive regulation of apoptotic process	39	3.40611	2.69646e-05	HMGB1, LDHA, BNIP3, PRKDC, OSGIN1, PMAIP1, LPAR1, ITGB1, TGFB1, MOAP1, BOK, SQSTM1, HMOX1, ALDH1A3, TGM2, RHOB, NSMAF, NET1, TXNIP, IL6, ARHGEF2, RARG, AIFM2, EEF1A2, TRIO, RPS6, JMY, IFIT2, ATF4, ITGA6, C1QBP, ADM, UBC, RIPK2, APAF1, ID3, GADD45A, NEURL1, DNM2	1052	300	16792	2.07506	0.106642	0.00450054	0.050338
GOTERM_BP_DIRECT	GO:0006096~glycolytic process	11	0.960699	2.90822e-05	ALDOA, GPI, LDHA, TPI1, PFKL, HKDC1, PGAM1, HK2, OGDH, GAPDH, ENO1	1052	34	16792	5.16417	0.114518	0.00466691	0.0542902
GOTERM_BP_DIRECT	GO:0036499~PERK-mediated unfolded protein response	7	0.611354	3.94801e-05	ATF4, HERPUD1, ATF3, CXCL8, ASNS, NFE2L2, DDIT3	1052	12	16792	9.31115	0.152199	0.00609648	0.0736939
GOTERM_BP_DIRECT	GO:0007179~transforming growth factor beta receptor signaling pathway	18	1.57205	4.96041e-05	GCNT2, PDGFB, LTBP2, SMAD3, ITGB5, FKBP1A, SKI, ITGB1, TGFB1, ID1, ZFYVE9, JUN, UBC, ZYX, PARP1, GDF15, ENG, ADAM9	1052	92	16792	3.123	0.187346	0.00738153	0.0925833
GOTERM_BP_DIRECT	GO:0019083~viral transcription	20	1.74672	6.2579e-05	RPL19, RPL15, RPL27A, NUP188, RPL37, RPS4X, RPS6, RPL39, RPS8, RPS7, RPS18, RPS27, RPL31, RPL9, RPS12, RPL37A, RPL4, RPL12, RPL10A, RPS24	1052	112	16792	2.85035	0.230269	0.00898401	0.116787
GOTERM_BP_DIRECT	GO:0002576~platelet degranulation	19	1.65939	6.48918e-05	ALDOA, TLN1, ACTN4, PDGFB, ACTN1, SPARC, APLP2, GAS6, FLNA, TGFB1, VCL, SERPINE1, VEGFA, CALM3, HABP4, WDR1, THBS1, SRGN, FN1	1052	103	16792	2.94444	0.237678	0.00900542	0.121101
GOTERM_BP_DIRECT	GO:0046686~response to cadmium ion	9	0.786026	9.50894e-05	GPI, NPC1, GCLC, DTYMK, PCNA, SPARC, PRNP, SOD2, B2M	1052	25	16792	5.74631	0.328125	0.0127465	0.177408
GOTERM_BP_DIRECT	GO:0007568~aging	25	2.18341	9.5445e-05	IRAK1, IL6, GCLC, GRB2, FADS1, CNP, PDE4D, POLB, NFKB2, AURKB, MBD3, TIMP2, GCLM, TGFB1, ATP2B1, LRP1, ADM, JUN, CTSC, APAF1, NFE2L2, CARM1, LOXL2, NQO1, FGF2	1052	165	16792	2.41848	0.329123	0.0123966	0.178071
GOTERM_BP_DIRECT	GO:0006270~DNA replication initiation	10	0.873362	0.000107615	CDC6, MCM7, POLE, POLA1, MCM2, MCM3, MCM10, MCM4, MCM5, MCM6	1052	32	16792	4.98812	0.362417	0.0135459	0.200755
GOTERM_BP_DIRECT	GO:0000086~G2/M transition of mitotic cell cycle	22	1.9214	0.000120496	KHDRBS1, PPP2R1A, FOXM1, PCNT, TPX2, PKMYT1, BIRC5, CDK7, AJUBA, CDKN1A, TUBB, PLK3, PLK1, UBC, CALM3, CEP290, PRKACA, TUBG1, TUBA1A, DNM2, TUBB4B, PHLDA1	1052	137	16792	2.56324	0.395858	0.0147126	0.224759
GOTERM_BP_DIRECT	GO:0008284~positive regulation of cell proliferation	51	4.45415	0.000134541	NAMPT, FGF5, HRAS, PDGFB, IL6ST, MARCKSL1, EIF5A, TGFB1, NRG1, APLN, FGF2, RARG, RPS4X, IRS1, EIF4G1, TNS3, CRKL, EREG, ADM, VEGFA, SDCBP, ADAM17, CARM1, EIF5A2, CSF3, FGFR1, CSF2, CNBP, GCNT2, CXCL5, GNAI2, FOXM1, CALR, SOX9, ITGB1, ZNF703, BLOC1S2, XBP1, ITGAV, THBS1, FN1, COL18A1, IL6, NACC1, SHMT2, CRIP2, BIRC5, CDC20, CAPN1, ATF3, AREG	1052	466	16792	1.74691	0.430326	0.0159483	0.250926
GOTERM_BP_DIRECT	GO:0030512~negative regulation of transforming growth factor beta receptor signaling pathway	14	1.22271	0.000138802	GLG1, CAV1, SMAD3, SKI, TGFB1, PEG10, XBP1, CHST11, UBC, ADAM17, BCL9L, ENG, PMEPA1, DNM2	1052	64	16792	3.49168	0.440387	0.015996	0.258862
GOTERM_BP_DIRECT	GO:0006457~protein folding	26	2.27074	0.000146511	TXNL1, FKBP9, GRPEL2, FKBP8, GANAB, GNAI2, PDIA3, SPHK1, AARS, PDIA6, FKBP1A, PDIA4, CALR, PPIF, TTC1, HSP90B1, CLGN, GNB2, ERO1A, TBCD, MLEC, TXN, DNAJB2, DNAJB4, DNAJA4, HSPA9	1052	180	16792	2.30562	0.458144	0.0164246	0.273221
GOTERM_BP_DIRECT	GO:0042981~regulation of apoptotic process	29	2.53275	0.000158141	PHLPP1, HAX1, PMAIP1, SOX9, CALR, RABGGTB, TGFB1, CRADD, MAGED1, TNFRSF1A, CASP4, BOK, TPT1, NDRG1, EGR1, ACTN4, AIFM2, ACTN1, BIRC5, TRIM24, BCL2L13, CARD10, NME4, PRELID1, SDF2L1, GDF11, APAF1, GDF15, TP53INP1	1052	213	16792	2.17323	0.483872	0.0172547	0.294879
GOTERM_BP_DIRECT	GO:0070527~platelet aggregation	11	0.960699	0.000166568	ACTG1, TLN1, ACTN1, STXBP3, GNAS, MYH9, FLNA, GAS6, SLC7A11, MYL9, VCL	1052	41	16792	4.28248	0.501745	0.0177041	0.310568
GOTERM_BP_DIRECT	GO:0070301~cellular response to hydrogen peroxide	13	1.13537	0.000174116	IL6, IMPACT, EZH2, BNIP3, SETX, PPIF, STAT6, AKR1B1, PCNA, RHOB, NFE2L2, KLF4, NET1	1052	57	16792	3.64045	0.51723	0.0180407	0.32462
GOTERM_BP_DIRECT	GO:0007155~cell adhesion	50	4.36681	0.000177328	MTSS1, CLSTN1, CD151, VCL, DGCR2, S1PR1, CD44, RHOB, COL12A1, CNTNAP1, ZYX, LOXL2, ADAM9, CYR61, PRKCA, PTPRF, SIRPA, RND3, ADAM17, RELN, VCAN, HAS3, LAMC1, PTK7, KITLG, ITGB5, ARF6, CDH2, PCDHGC3, EPHB4, CDH4, ALCAM, LAMB3, ITGB8, ITGAV, COL6A2, COL6A1, THBS1, THBS2, FN1, COL18A1, PODXL, ITGA3, TINAGL1, MCAM, ADGRG1, GAS6, ITGA6, ENG, MYH10	1052	459	16792	1.73878	0.523673	0.0179264	0.330599
GOTERM_BP_DIRECT	GO:0016477~cell migration	25	2.18341	0.00018353	FGFR1, PTK7, WWC1, CDH2, CD151, ITGB1, TGFB1, FAM83D, S1PR1, ITGAV, THBS1, ADAM9, PTPRF, PODXL, FSCN1, ADGRG1, GAS6, EPHA2, TNS3, SDC1, BTG1, LAMA5, CDC42BPA, LAMC1, ENG	1052	172	16792	2.32005	0.535871	0.01811	0.342144
GOTERM_BP_DIRECT	GO:0045740~positive regulation of DNA replication	11	0.960699	0.000206488	CSF2, IL6, HRAS, PDGFB, EREG, JUN, PCNA, KITLG, AREG, CALR, GLI2	1052	42	16792	4.18052	0.578368	0.0198839	0.384865
GOTERM_BP_DIRECT	GO:0036498~IRE1-mediated unfolded protein response	13	1.13537	0.000245496	HYOU1, TLN1, DNAJB9, TSPYL2, DDX11, XBP1, GFPT1, HDGF, ERN1, LMNA, PDIA6, CTDSP2, ADD1	1052	59	16792	3.51705	0.641845	0.0230659	0.457412
GOTERM_BP_DIRECT	GO:0006412~translation	32	2.79476	0.000262298	RPL19, RPL15, RPL27A, RPL37, RPL39, WARS, RPS27, RPL31, SLC25A23, RPL9, SLC25A29, SLC25A28, SLC25A1, RPL4, RSL24D1, RPL10A, RPL12, TNIP1, RPS24, MRPL52, RRBP1, SARS, RPS6, RPS4X, GCN1, RPS8, RPS7, EIF4G1, TARS, RPS18, RPS12, RPL37A	1052	253	16792	2.01891	0.666154	0.0240847	0.488646
GOTERM_BP_DIRECT	GO:0055114~oxidation-reduction process	60	5.24017	0.000263696	CYB5R3, LDHA, HTATIP2, PDIA3, PGD, OSGIN2, OSGIN1, ALDH1L2, MTHFD1, MTHFD2, PLOD1, P4HA1, SMOX, ASPH, SCD5, LOX, NQO1, LOXL2, IMPDH1, AKR1C1, DHCR24, TXNL1, KDM7A, CTBP1, SH3PXD2A, AIFM2, MICAL3, C1ORF43, TECR, SQLE, H6PD, RRM2, TXN, TXNRD2, TXNRD1, JMJD1C, PYCRL, UGDH, RRM2B, FTH1, P3H3, ERO1A, ALDH1A3, DHCR7, FASN, GSTO1, GLRX, MTHFD2L, PTGR1, FADS1, SCD, FAM213B, FADS2, CYP4F11, SOD2, SDHA, NX…	1052	592	16792	1.61777	0.6681	0.0236914	0.491243
GOTERM_BP_DIRECT	GO:0045454~cell redox homeostasis	15	1.31004	0.000267776	TXNL1, P4HB, IL6, GCLC, PDIA3, PDIA6, PDIA4, DDIT3, NXN, ERO1A, TXN, TXNRD2, TXNRD1, NFE2L2, GLRX	1052	77	16792	3.10948	0.673717	0.0235479	0.498827
GOTERM_BP_DIRECT	GO:0045766~positive regulation of angiogenesis	19	1.65939	0.000276062	PRKCA, SPHK1, CXCL8, ADM, BTG1, XBP1, HMOX1, SERPINE1, VEGFA, RHOB, IL1B, ZC3H12A, RRAS, ADM2, NFE2L2, THBS1, FGF2, ENG, IL1A	1052	115	16792	2.6372	0.684833	0.0237682	0.514225
GOTERM_BP_DIRECT	GO:0006094~gluconeogenesis	11	0.960699	0.000310656	ALDOA, GPI, ATF4, TPI1, GOT1, ATF3, PGAM1, SLC25A1, PCK2, GAPDH, ENO1	1052	44	16792	3.99049	0.727295	0.0261692	0.578487
GOTERM_BP_DIRECT	GO:0043434~response to peptide hormone	11	0.960699	0.000310656	CD55, BSG, STC2, GNAI2, EREG, BTG1, DAG1, TRIM24, AREG, SPARC, IRS1	1052	44	16792	3.99049	0.727295	0.0261692	0.578487
GOTERM_BP_DIRECT	GO:0033138~positive regulation of peptidyl-serine phosphorylation	14	1.22271	0.000353924	CSF3, CAV1, IL6, HAX1, FNIP1, GAS6, TGFB1, EIF4G1, ATP2B4, CD44, TXN, VEGFA, RIPK2, PPP1R15A	1052	70	16792	3.1924	0.772447	0.0291735	0.658807
GOTERM_BP_DIRECT	GO:0007507~heart development	25	2.18341	0.000468464	PPARA, PPARD, PDGFB, MAP2K1, GNA11, PRKDC, ITGA3, CAD, BICC1, SPARC, MBD3, GLI2, TGFB1, SOD2, MTHFD1, CRKL, ADM, ID1, RB1CC1, PCNA, GYS1, ID3, LOX, HDAC9, POFUT1	1052	183	16792	2.1806	0.859082	0.0376943	0.871134
GOTERM_BP_DIRECT	GO:0045765~regulation of angiogenesis	9	0.786026	0.000495718	WARS, IL6, HTATIP2, SP100, ID1, ENPP2, HMOX1, FGF2, EPHA2	1052	31	16792	4.63412	0.874268	0.0390924	0.921591
GOTERM_BP_DIRECT	GO:0006297~nucleotide-excision repair, DNA gap filling	8	0.69869	0.00049715	RFC1, LIG1, POLD1, POLE, POLD2, PCNA, UBC, POLB	1052	24	16792	5.32066	0.875019	0.0384778	0.924242
GOTERM_BP_DIRECT	GO:0050731~positive regulation of peptidyl-tyrosine phosphorylation	15	1.31004	0.000523789	CSF3, ARHGEF2, IL6, NRP1, HAX1, PDGFB, ENPP2, KITLG, TGFB1, CD44, VEGFA, RIPK2, RELN, NRG1, EHD4	1052	82	16792	2.91987	0.888202	0.039763	0.973537
GOTERM_BP_DIRECT	GO:0046655~folic acid metabolic process	7	0.611354	0.000572727	MTHFD1, MTHFD2, SHMT1, SHMT2, MTHFD2L, ALDH1L2, SLC19A1	1052	18	16792	6.20744	0.908903	0.0426255	1.06404
GOTERM_BP_DIRECT	GO:0001935~endothelial cell proliferation	7	0.611354	0.000572727	HMGB1, XBP1, HMOX1, ERN1, SCARB1, MMP14, LOXL2	1052	18	16792	6.20744	0.908903	0.0426255	1.06404
GOTERM_BP_DIRECT	GO:0050900~leukocyte migration	19	1.65939	0.00057599	GLG1, BSG, CAV1, HRAS, GRB2, PODXL, SLC3A2, ITGA3, MYH9, SIRPA, ITGB1, GAS6, SLC7A11, SLC16A3, THBD, ITGA6, CD44, ITGAV, FN1	1052	122	16792	2.48588	0.910138	0.042114	1.07007
GOTERM_BP_DIRECT	GO:0001889~liver development	14	1.22271	0.000618872	CEBPG, HMGCS1, SMAD3, ASNS, CAD, ARF6, AK4, SOD2, PKM, XBP1, JUN, RB1CC1, HNRNPD, AACS	1052	74	16792	3.01983	0.924899	0.0444037	1.1493
GOTERM_BP_DIRECT	GO:0000722~telomere maintenance via recombination	9	0.786026	0.000625085	XRCC3, RFC1, LIG1, POLD1, POLE, POLD2, PCNA, POLA1, FEN1	1052	32	16792	4.48931	0.926827	0.0440837	1.16077
GOTERM_BP_DIRECT	GO:0015949~nucleobase-containing small molecule interconversion	8	0.69869	0.000653506	NME4, RRM2, DTYMK, TXN, TXNRD1, RRM2B, AK4, GLRX	1052	25	16792	5.10783	0.935032	0.0452794	1.21325
GOTERM_BP_DIRECT	GO:0043536~positive regulation of blood vessel endothelial cell migration	7	0.611354	0.000793036	PRKCA, PDGFB, VEGFA, NFE2L2, THBS1, FGF2, TGFB1	1052	19	16792	5.88073	0.963767	0.0537955	1.47048
GOTERM_BP_DIRECT	GO:0006281~DNA repair	29	2.53275	0.000794689	BACH1, CLSPN, XRCC3, UNG, FOXM1, POLA1, RRM2B, DDX11, FANCA, FEN1, RECQL4, POLL, SSRP1, UPF1, LIG1, POLE, TRIM28, POLB, RAD54L, GTF2H1, JMY, FAAP100, UHRF1, POLD1, CHAF1A, PARP1, RBM14, SMC1A, GADD45A	1052	235	16792	1.96978	0.964017	0.0530448	1.47352
GOTERM_BP_DIRECT	GO:0032868~response to insulin	13	1.13537	0.000829049	EGR1, PKM, PPARA, IL6, GRB10, ADM, FADS1, SORT1, STXBP3, CAD, OGT, SESN2, IRS1	1052	67	16792	3.0971	0.968837	0.0544078	1.53676
GOTERM_BP_DIRECT	GO:0006928~movement of cell or subcellular component	15	1.31004	0.000856791	GNA13, MTSS1, TLN1, MAP2K1, ENPP2, CALD1, CXCL8, ARF6, TPM1, VCL, ACTG1, TUBB, SERPINB5, TXN, TUBB4B	1052	86	16792	2.78407	0.972253	0.0553105	1.5878
GOTERM_BP_DIRECT	GO:0071456~cellular response to hypoxia	16	1.39738	0.000882669	E2F1, IRAK1, P4HB, PPARD, STC2, EPAS1, LMNA, BNIP3, PMAIP1, SLC29A1, HYOU1, ERO1A, HMOX1, VEGFA, NDRG1, NFE2L2	1052	96	16792	2.66033	0.975102	0.0560692	1.63538
GOTERM_BP_DIRECT	GO:0006564~L-serine biosynthetic process	4	0.349345	0.00093234	SHMT2, PHGDH, PSAT1, PSPH	1052	4	16792	15.962	0.979776	0.058248	1.72666
GOTERM_BP_DIRECT	GO:0001934~positive regulation of protein phosphorylation	19	1.65939	0.000933724	HRAS, SOX9, FNIP1, GAS6, TGFB1, ANXA2, CCND1, AKTIP, SQSTM1, XBP1, RB1CC1, VEGFA, CDK2AP1, IL1B, ADAM17, FAM129A, ENG, AKT2, CYR61	1052	127	16792	2.38801	0.979892	0.057474	1.7292
GOTERM_BP_DIRECT	GO:0006986~response to unfolded protein	10	0.873362	0.000972457	CREBRF, HERPUD1, CHAC1, DNAJB2, THBS1, DNAJB4, SERPINH1, UBXN4, DDIT3, MANF	1052	42	16792	3.80047	0.982902	0.0589211	1.80031
GOTERM_BP_DIRECT	GO:0045599~negative regulation of fat cell differentiation	10	0.873362	0.000972457	E2F1, IL6, INSIG1, SORT1, SMAD3, TRIB3, JAG1, TGFB1, DDIT3, SOD2	1052	42	16792	3.80047	0.982902	0.0589211	1.80031
GOTERM_BP_DIRECT	GO:0006897~endocytosis	20	1.74672	0.00106644	C9ORF72, HRAS, LDLR, BECN1, SNX8, MYO1E, MRC2, SNX2, ITSN2, DPYSL2, NPC1, ZFYVE9, ATP9A, RIN2, SORT1, SNX30, EHD2, DNM1, EPN1, DNM2	1052	139	16792	2.29669	0.988463	0.0635142	1.97266
GOTERM_BP_DIRECT	GO:0035987~endodermal cell differentiation	8	0.69869	0.00108161	COL4A2, LAMB3, ITGAV, COL12A1, ITGB5, COL6A1, MMP14, FN1	1052	27	16792	4.72947	0.989173	0.0634857	2.00046
GOTERM_BP_DIRECT	GO:0048661~positive regulation of smooth muscle cell proliferation	12	1.04803	0.00110535	IRAK1, NAMPT, IL6, S1PR1, PDGFB, EREG, JUN, HMOX1, AKR1B1, TGM2, THBS1, FGF2	1052	60	16792	3.1924	0.990197	0.0639375	2.04393
GOTERM_BP_DIRECT	GO:0070498~interleukin-1-mediated signaling pathway	6	0.524017	0.00118305	EGR1, IRAK2, IRAK1, IRAK3, RPS6KA4, IL1A	1052	14	16792	6.84085	0.99292	0.0673491	2.18611
GOTERM_BP_DIRECT	GO:0007265~Ras protein signal transduction	13	1.13537	0.00123771	HRAS, CDKN1A, CRKL, GRB2, JUN, TRIM28, IQGAP3, DNMT1, SDCBP, RRAS, RIT1, FGF2, DHCR24	1052	70	16792	2.96437	0.994368	0.0694083	2.28602
GOTERM_BP_DIRECT	GO:0001933~negative regulation of protein phosphorylation	12	1.04803	0.00127365	FBLN1, KIRREL, IMPACT, ZC3H12A, CTDSP1, PRKDC, FKBP1A, CTDSP2, FAM129A, PRNP, MYADM, TGFB1	1052	61	16792	3.14006	0.995155	0.0704091	2.35165
GOTERM_BP_DIRECT	GO:0001558~regulation of cell growth	14	1.22271	0.00131717	TMEM97, KIAA1109, SOCS2, TSG101, FOXM1, IGFBP6, CLSTN1, CD320, TFRC, PAPPA2, CRIM1, IGFBP4, CYR61, NET1	1052	80	16792	2.79335	0.995962	0.0717804	2.43108
GOTERM_BP_DIRECT	GO:0045893~positive regulation of transcription, DNA-templated	51	4.45415	0.00133969	E2F1, PPARA, PPARD, PDGFB, GPBP1, ZXDC, GLI2, TGFB1, MAGED1, IL1B, CEP290, ASPH, NR2F2, FGF2, EGR1, KDM7A, IRAK1, SP100, ARID1A, CDK7, DDIT3, RFC1, NCOA3, JUN, NFE2L1, USP22, HAS3, SMARCA4, CNBP, GPBP1L1, FOXM1, TRIM16, SOX9, BLOC1S2, HNRNPD, TCF3, HNRNPAB, IL6, MAP2K1, TRIM28, SMAD3, ILF3, TRIM24, FZD2, RNF6, ATF4, YWHAH, SMARCC1, KLF4, DNM2, TP53INP1	1052	515	16792	1.5807	0.996326	0.0720257	2.47216
GOTERM_BP_DIRECT	GO:0032508~DNA duplex unwinding	10	0.873362	0.00138167	RECQL4, GINS1, GINS2, DHX9, DDX11, CHD2, MCM3, MCM5, CHD3, SETX	1052	44	16792	3.62772	0.996918	0.0732588	2.54869
GOTERM_BP_DIRECT	GO:0019852~L-ascorbic acid metabolic process	5	0.436681	0.00149074	CYB5R3, GCLC, SLC2A3, SLC2A1, GSTO1	1052	9	16792	8.86777	0.998048	0.0778293	2.74723
GOTERM_BP_DIRECT	GO:0042921~glucocorticoid receptor signaling pathway	5	0.436681	0.00149074	YWHAH, NEDD4, ARID1A, RBM14, CALR	1052	9	16792	8.86777	0.998048	0.0778293	2.74723
GOTERM_BP_DIRECT	GO:0006914~autophagy	19	1.65939	0.00159898	HMGB1, C9ORF72, GABARAPL1, NRBF2, BECN1, TSG101, STAM2, RAB1B, IFI16, SESN2, LAMP1, ANXA7, NPC1, MAP1LC3B, SQSTM1, XBP1, RB1CC1, WDR45, RNF41	1052	133	16792	2.28028	0.99876	0.0822211	2.94391
GOTERM_BP_DIRECT	GO:0006271~DNA strand elongation involved in DNA replication	6	0.524017	0.00168374	GINS1, GINS2, POLD1, POLD2, PCNA, POLA1	1052	15	16792	6.38479	0.99913	0.0853435	3.09764
GOTERM_BP_DIRECT	GO:0043277~apoptotic cell clearance	6	0.524017	0.00168374	HMGB1, LRP1, ITGAV, TGM2, PDIA6, GAS6	1052	15	16792	6.38479	0.99913	0.0853435	3.09764
GOTERM_BP_DIRECT	GO:0097421~liver regeneration	8	0.69869	0.00170356	CCND1, RPL19, CEBPB, HMOX1, EZH2, PCNA, TGFB1, RPS24	1052	29	16792	4.4033	0.9992	0.0852731	3.13357
GOTERM_BP_DIRECT	GO:0045944~positive regulation of transcription from RNA polymerase II promoter	85	7.42358	0.00197341	BACH1, E2F1, NAMPT, PPARA, HRAS, NOG, FOSL2, FSTL3, NFKB2, JAG1, GLI2, TGFB1, ZBTB38, SETX, S1PR1, SERPINE1, IL1B, OGT, NRG1, FGF2, TNIP1, IL1A, CYR61, EGR1, ARHGEF2, RARG, RXRA, RELB, SOX12, CCNL1, NCOA7, CDK7, IFI16, DDIT3, GTF2H1, UHRF1, NCOA3, JUN, VEGFA, UBC, RIPK2, NFE2L1, NFE2L2, SMARCA4, CSF3, HMGB1, CNBP, HAX1, FOXM1, PRKDC, MYBL2, SOX9, STAT6, TNFRSF1A, SQSTM1, XBP1, POU2F2, ZC3H12A, BC…	1052	981	16792	1.38305	0.999742	0.0969587	3.62131
GOTERM_BP_DIRECT	GO:0030334~regulation of cell migration	13	1.13537	0.0020292	AJUBA, GNA13, SERPINE2, LAMA5, ENPP2, LMNA, RHOB, DPYSL3, JAG1, FLNA, TGFB1, AKT2, VCL	1052	74	16792	2.80413	0.999795	0.0984089	3.72186
GOTERM_BP_DIRECT	GO:2001237~negative regulation of extrinsic apoptotic signaling pathway	9	0.786026	0.00208158	NRP1, GCLC, ITGA6, HTT, ITGAV, RB1CC1, LMNA, THBS1, GCLM	1052	38	16792	3.78047	0.999836	0.0996674	3.81619
GOTERM_BP_DIRECT	GO:0055072~iron ion homeostasis	8	0.69869	0.00210367	EPAS1, HMOX1, SFXN3, FBXL5, SLC25A28, FTL, SOD2, B2M	1052	30	16792	4.25653	0.99985	0.0995343	3.85594
GOTERM_BP_DIRECT	GO:2000379~positive regulation of reactive oxygen species metabolic process	8	0.69869	0.00210367	CDKN1A, PDGFB, GRB2, ZC3H12A, NFE2L2, THBS1, GADD45A, RNF41	1052	30	16792	4.25653	0.99985	0.0995343	3.85594
GOTERM_BP_DIRECT	GO:0009966~regulation of signal transduction	8	0.69869	0.00210367	TSPYL2, SOCS2, MGLL, BIRC5, GNAS, CDH2, AFAP1, NCLN	1052	30	16792	4.25653	0.99985	0.0995343	3.85594
GOTERM_BP_DIRECT	GO:0030336~negative regulation of cell migration	15	1.31004	0.00228983	NOG, ADARB1, NF2, DAG1, DPYSL3, SLC9A3R1, TPM1, VCL, SERPINE1, RHOB, RRAS, CNN2, ENG, RNF41, TP53INP1	1052	95	16792	2.52031	0.999931	0.106661	4.19029
GOTERM_BP_DIRECT	GO:0071479~cellular response to ionizing radiation	8	0.69869	0.00257266	CDKN1A, GRB2, RHOB, IFI16, EEF1D, GADD45A, TGFB1, NET1	1052	31	16792	4.11922	0.999979	0.117736	4.69617
GOTERM_BP_DIRECT	GO:0006954~inflammatory response	39	3.40611	0.00279273	CXCL1, HMGB1, NDST1, CXCL5, CXCL3, GSDMD, CXCL2, CXCL8, NFKB2, TGFB1, TNFRSF1A, CASP4, ZC3H12A, MGLL, IL1B, PTX3, THBS1, TNIP1, IL1A, IRAK2, NFKBIZ, IL6, SP100, CEBPB, LY96, RELB, SPHK1, CYP4F11, POLB, IFI16, HNRNPA0, EPHA2, SDC1, RPS6KA4, RIPK2, NFE2L1, NFE2L2, HDAC9, IGFBP4	1052	379	16792	1.64253	0.999992	0.125787	5.08804
GOTERM_BP_DIRECT	GO:0042127~regulation of cell proliferation	23	2.00873	0.0028241	MAFG, SAT1, TXNIP, ARHGEF2, FOXM1, CXCL3, EZH2, CXCL2, JAG1, SOX9, STAT6, TNFRSF1A, TFRC, LAMA5, JUN, DHCR7, CHST11, DNMT1, CNN2, NDRG1, ENG, FANCA, TES	1052	185	16792	1.98446	0.999993	0.125759	5.14379
GOTERM_BP_DIRECT	GO:0048870~cell motility	7	0.611354	0.00300604	MAP2K1, FSCN1, ADAM17, SKI, MMP14, ENG, EPHA2	1052	24	16792	4.65558	0.999997	0.131913	5.46643
GOTERM_BP_DIRECT	GO:1900026~positive regulation of substrate adhesion-dependent cell spreading	8	0.69869	0.00311798	TRIOBP, CRKL, C1QBP, CALR, MYADM, FLNA, DNM2, NET1	1052	32	16792	3.99049	0.999998	0.135072	5.66443
GOTERM_BP_DIRECT	GO:0001701~in utero embryonic development	23	2.00873	0.00322523	GNA13, MAFG, FGFR1, ZFAND5, NOG, MYO1E, RXRA, GNA12, SMAD3, MBD3, MYH9, GLI2, TPM1, ITGB1, RIC8A, GPI, SLC30A1, EIF2S2, VEGFA, EPN1, SLC39A1, ADD1, MYH10	1052	187	16792	1.96324	0.999999	0.137964	5.85375
GOTERM_BP_DIRECT	GO:0043406~positive regulation of MAP kinase activity	11	0.960699	0.00335959	AJUBA, MAGED1, IRAK1, FGFR1, HRAS, PDGFB, VEGFA, EZH2, KITLG, FGF2, TGFB1	1052	59	16792	2.97596	0.999999	0.141847	6.09044
GOTERM_BP_DIRECT	GO:0060445~branching involved in salivary gland morphogenesis	5	0.436681	0.00352891	FGFR1, IL6, LAMA5, DAG1, TGM2	1052	11	16792	7.25544	1	0.146976	6.3879
GOTERM_BP_DIRECT	GO:0006098~pentose-phosphate shunt	5	0.436681	0.00352891	PGM2, TPI1, TALDO1, H6PD, PGD	1052	11	16792	7.25544	1	0.146976	6.3879
GOTERM_BP_DIRECT	GO:0030308~negative regulation of cell growth	17	1.48472	0.00358618	PPP2R1A, PPARD, SIPA1, SMAD3, OSGIN2, OSGIN1, SESN2, TGFB1, CDKN1A, TSPYL2, SERPINE2, BTG1, CDKN2C, GAS2L1, DNAJB2, SMARCA4, ENO1	1052	121	16792	2.24259	1	0.147714	6.48831
GOTERM_BP_DIRECT	GO:0043491~protein kinase B signaling	8	0.69869	0.00374734	PLK3, IL1B, SESN2, SOX9, TGFB1, GAS6, EPHA2, SETX	1052	33	16792	3.86957	1	0.152337	6.77032
GOTERM_BP_DIRECT	GO:0042327~positive regulation of phosphorylation	7	0.611354	0.00374894	GRB10, ITGA6, EREG, SDCBP, AREG, THBS1, APLN	1052	25	16792	4.46935	1	0.150936	6.77313
GOTERM_BP_DIRECT	GO:0043433~negative regulation of sequence-specific DNA binding transcription factor activity	11	0.960699	0.00381044	SP100, ID1, CEBPG, HMOX1, EZH2, ID3, PRNP, FLNA, GAS6, DDIT3, TRIB1	1052	60	16792	2.92636	1	0.151763	6.88052
GOTERM_BP_DIRECT	GO:0016032~viral process	32	2.79476	0.00399459	TLN1, AP1M1, FKBP8, HTATIP2, POLR2E, GRB2, IL6ST, UNG, RBM15B, POLA1, CALCOCO2, NUP188, SF3B2, TNFRSF1A, DDX11, KRT7, SND1, KRT8, RBCK1, RANBP1, H2AFX, ZYX, TNPO1, SP100, ZC3H7B, EPHA2, EIF4G1, FBLN1, C1QBP, EIF4A2, PSMA3, CARM1	1052	299	16792	1.70831	1	0.157014	7.20142
GOTERM_BP_DIRECT	GO:0007595~lactation	9	0.786026	0.00402605	SLC29A1, CAV1, CCND1, VEGFA, HK2, CAD, APLN, NCOR2, NEURL1	1052	42	16792	3.42042	1	0.156684	7.25614
GOTERM_BP_DIRECT	GO:0051301~cell division	36	3.1441	0.00417992	KIFC1, TRIOBP, ASUN, GNAI2, TSG101, ARF6, CDC16, FAM83D, TUBB, ATAD3B, SAC3D1, NCAPG2, TUBA1A, HELLS, CSNK1A1, CDC6, ARHGEF2, KIF11, LIG1, CCNF, TPX2, KIF18B, SPDL1, CDK6, BIRC5, CDC20, CDK7, NCAPD3, MCM5, NCAPD2, CCND1, FAM64A, CHMP1A, ANXA11, MAP4, SMC1A	1052	350	16792	1.6418	1	0.160686	7.52332
GOTERM_BP_DIRECT	GO:0009299~mRNA transcription	4	0.349345	0.00423745	PPARD, EREG, DDX5, EEF1D	1052	6	16792	10.6413	1	0.161238	7.62303
GOTERM_BP_DIRECT	GO:1903799~negative regulation of production of miRNAs involved in gene silencing by miRNA	4	0.349345	0.00423745	ZC3H12A, PPP3CA, TGFB1, NCOR2	1052	6	16792	10.6413	1	0.161238	7.62303
GOTERM_BP_DIRECT	GO:0032355~response to estradiol	14	1.22271	0.00425326	TXNIP, SOCS2, EZH2, MBD3, CALR, TGFB1, GPI, IFI27, CCND1, PCNA, AREG, NQO1, NR2F2, NCOR2	1052	91	16792	2.45569	1	0.160338	7.6504
GOTERM_BP_DIRECT	GO:0071260~cellular response to mechanical stimulus	12	1.04803	0.00441438	TNFRSF1A, SLC38A2, GCLC, BNIP3, IL1B, HABP4, CNN2, SOX9, ENG, GADD45A, TGFB1, CRADD	1052	71	16792	2.6978	1	0.16442	7.92903
GOTERM_BP_DIRECT	GO:0071333~cellular response to glucose stimulus	10	0.873362	0.00458118	SLC29A1, GCLC, XBP1, ERN1, PRKACA, PPP3CA, AACS, PCK2, GCLM, GAS6	1052	52	16792	3.06961	1	0.168596	8.21665
GOTERM_BP_DIRECT	GO:0031623~receptor internalization	9	0.786026	0.00468056	CAV1, TFRC, ADM, NEDD4, GRB2, CXCL8, ITGB1, DNM1, DNM2	1052	43	16792	3.34088	1	0.170438	8.38759
GOTERM_BP_DIRECT	GO:0031581~hemidesmosome assembly	5	0.436681	0.00503336	LAMB3, ITGA6, LAMC1, CD151, PLEC	1052	12	16792	6.65082	1	0.180517	8.99205
GOTERM_BP_DIRECT	GO:1990440~positive regulation of transcription from RNA polymerase II promoter in response to endoplasmic reticulum stress	5	0.436681	0.00503336	ATF4, ATF3, CEBPB, XBP1, DDIT3	1052	12	16792	6.65082	1	0.180517	8.99205
GOTERM_BP_DIRECT	GO:0060394~negative regulation of pathway-restricted SMAD protein phosphorylation	5	0.436681	0.00503336	NOG, DKK1, XBP1, ENG, PMEPA1	1052	12	16792	6.65082	1	0.180517	8.99205
GOTERM_BP_DIRECT	GO:0008637~apoptotic mitochondrial changes	6	0.524017	0.00528876	PPIF, IFIT2, GCLC, AIFM2, HK2, GCLM	1052	19	16792	5.04062	1	0.187188	9.42728
GOTERM_BP_DIRECT	GO:0030574~collagen catabolic process	11	0.960699	0.00611208	COL18A1, CTSL, COL4A2, COL4A1, MRC2, COL6A2, COL12A1, COL6A1, MMP14, PHYKPL, COL5A2	1052	64	16792	2.74346	1	0.211324	10.8169
GOTERM_BP_DIRECT	GO:0006446~regulation of translational initiation	8	0.69869	0.00621939	EIF4G1, EIF3B, EIF4A2, EIF3E, EIF5, EIF1, EIF1B, EIF3M	1052	36	16792	3.54711	1	0.212872	10.9965
GOTERM_BP_DIRECT	GO:0030968~endoplasmic reticulum unfolded protein response	9	0.786026	0.00623113	CTH, CCND1, ERO1A, STC2, XBP1, AARS, NFE2L2, PPP1R15A, UGGT1	1052	45	16792	3.1924	1	0.211511	11.0162
GOTERM_BP_DIRECT	GO:0005975~carbohydrate metabolic process	21	1.83406	0.00625994	LDHA, TALDO1, GANAB, B4GALT2, GNPDA1, SLC3A2, UGDH, CHST3, PGM2, GPI, CHID1, GLA, ALDH1B1, SLC2A3, GFPT1, MLEC, AKR1B1, HAS3, GK, B4GALT5, PYGB	1052	174	16792	1.92645	1	0.210684	11.0643
GOTERM_BP_DIRECT	GO:0017015~regulation of transforming growth factor beta receptor signaling pathway	6	0.524017	0.00669388	DKK3, ZNF703, SMAD3, ITGA3, ENG, TGFB1	1052	20	16792	4.78859	1	0.22181	11.7867
GOTERM_BP_DIRECT	GO:0001707~mesoderm formation	7	0.611354	0.00679388	GPI, NOG, DKK1, NF2, SMAD3, PRKACA, TXNRD1	1052	28	16792	3.99049	1	0.222982	11.9524
GOTERM_BP_DIRECT	GO:0014068~positive regulation of phosphatidylinositol 3-kinase signaling	11	0.960699	0.00682874	CSF3, FGFR1, PPARD, PDGFB, HAX1, UNC5B, NEDD4, BECN1, RELN, NRG1, SOX9	1052	65	16792	2.70126	1	0.222263	12.0101
GOTERM_BP_DIRECT	GO:0070306~lens fiber cell differentiation	5	0.436681	0.00691412	NF2, TDRD7, SMAD3, TGFB1, SLC7A11	1052	13	16792	6.13922	1	0.222994	12.1512
GOTERM_BP_DIRECT	GO:0045019~negative regulation of nitric oxide biosynthetic process	5	0.436681	0.00691412	CAV1, ATP2B4, GLA, KHSRP, ZC3H12A	1052	13	16792	6.13922	1	0.222994	12.1512
GOTERM_BP_DIRECT	GO:0032496~response to lipopolysaccharide	20	1.74672	0.00697762	CXCL1, IRAK1, CXCL5, LY96, CXCL3, CXCL2, CNP, NFKB2, SPARC, PCK2, HNRNPA0, TRIB1, SOD2, TNFRSF1A, IRAK3, THBD, ADM, JUN, ADAM17, MGST1	1052	164	16792	1.94658	1	0.223095	12.256
GOTERM_BP_DIRECT	GO:0071679~commissural neuron axon guidance	4	0.349345	0.00707177	NRP1, VEGFA, DAG1, EPHB2	1052	7	16792	9.12113	1	0.224051	12.4113
GOTERM_BP_DIRECT	GO:0010595~positive regulation of endothelial cell migration	9	0.786026	0.00713891	PRKCA, NRP1, VEGFA, RHOB, ZC3H12A, SCARB1, SPARC, THBS1, FGF2	1052	46	16792	3.123	1	0.224243	12.5218
GOTERM_BP_DIRECT	GO:0030324~lung development	12	1.04803	0.00743822	HMGB1, EPAS1, LAMA5, DHCR7, VEGFA, FSTL3, ITGA3, LOX, SPARC, GLI2, MMP14, FGF2	1052	76	16792	2.52031	1	0.230779	13.0129
GOTERM_BP_DIRECT	GO:0007420~brain development	22	1.9214	0.00804239	COL4A1, PFKFB3, SPHK1, HMGCS1, PRKDC, STXBP3, MBD3, AK4, DPYSL2, ADGRG1, SLC7A11, DDIT4, ATP2B1, PITPNM1, S1PR1, RAB18, BOK, ID1, PHGDH, RELN, H3F3B, NEURL1	1052	190	16792	1.84823	1	0.245281	13.9963
GOTERM_BP_DIRECT	GO:0008630~intrinsic apoptotic signaling pathway in response to DNA damage	9	0.786026	0.00814294	E2F1, TNFRSF1A, MOAP1, BOK, HMOX1, PRKDC, POLB, EPHA2, SOD2	1052	47	16792	3.05655	1	0.24617	14.1589
GOTERM_BP_DIRECT	GO:0071230~cellular response to amino acid stimulus	9	0.786026	0.00814294	COL4A1, CEBPB, XBP1, HNRNPD, DNMT1, COL6A1, SESN2, COL5A2, NEURL1	1052	47	16792	3.05655	1	0.24617	14.1589
GOTERM_BP_DIRECT	GO:0006695~cholesterol biosynthetic process	8	0.69869	0.00843576	CYB5R3, CNBP, SQLE, DHCR7, INSIG1, HMGCS1, ACLY, DHCR24	1052	38	16792	3.36042	1	0.252031	14.6309
GOTERM_BP_DIRECT	GO:0042493~response to drug	31	2.70742	0.00909209	LDHA, GNA12, HMGCS1, CALR, TIMP2, GCLM, TGFB1, PFAS, B2M, MCM7, LOX, THBS1, TXNIP, COL18A1, IL6, BECN1, ITGA3, DPYSL2, AK4, RAD54L, CPT1A, SOD2, CCND1, CDKN1A, NPC1, JUN, ADAM17, TGIF1, GNAS, AACS, MGST1	1052	304	16792	1.6277	1	0.266953	15.6799
GOTERM_BP_DIRECT	GO:0010001~glial cell differentiation	5	0.436681	0.00920656	FGF5, METRN, RELN, CDH2, FGF2	1052	14	16792	5.70071	1	0.267972	15.8616
GOTERM_BP_DIRECT	GO:0006730~one-carbon metabolic process	7	0.611354	0.00962631	MTHFD1, MTHFD2, SHMT2, MTHFD2L, AHCY, MAT2A, ALDH1L2	1052	30	16792	3.72446	1	0.276474	16.5247
GOTERM_BP_DIRECT	GO:0045668~negative regulation of osteoblast differentiation	8	0.69869	0.00973912	NOG, ID1, NBR1, SMAD3, CDK6, SKI, ID3, AREG	1052	39	16792	3.27425	1	0.27735	16.702
GOTERM_BP_DIRECT	GO:0043154~negative regulation of cysteine-type endopeptidase activity involved in apoptotic process	11	0.960699	0.0103651	GPI, HERPUD1, IL6, CD44, VEGFA, BIRC5, THBS1, KLF4, GAS6, FNIP1, DHCR24	1052	69	16792	2.54466	1	0.290429	17.6798
GOTERM_BP_DIRECT	GO:0051726~regulation of cell cycle	16	1.39738	0.0106159	CDK17, CTBP1, ADARB1, FOXM1, CCNF, PKMYT1, BOP1, MYBL2, ITGB1, ZNF703, PLK1, JUN, GAS2L1, ID3, FGF2, GADD45A	1052	124	16792	2.05961	1	0.294392	18.0684
GOTERM_BP_DIRECT	GO:0071499~cellular response to laminar fluid shear stress	4	0.349345	0.0107921	XBP1, NFE2L2, KLF4, SREBF2	1052	8	16792	7.98099	1	0.296555	18.3405
GOTERM_BP_DIRECT	GO:0006002~fructose 6-phosphate metabolic process	4	0.349345	0.0107921	TALDO1, PFKL, GFPT1, PFKP	1052	8	16792	7.98099	1	0.296555	18.3405
GOTERM_BP_DIRECT	GO:0033598~mammary gland epithelial cell proliferation	4	0.349345	0.0107921	STAT6, CCND1, CEBPB, EPHA2	1052	8	16792	7.98099	1	0.296555	18.3405
GOTERM_BP_DIRECT	GO:0035234~ectopic germ cell programmed cell death	4	0.349345	0.0107921	KITLG, IL1B, PRKDC, IL1A	1052	8	16792	7.98099	1	0.296555	18.3405
GOTERM_BP_DIRECT	GO:0071711~basement membrane organization	4	0.349345	0.0107921	COL4A1, DAG1, NID1, RIC8A	1052	8	16792	7.98099	1	0.296555	18.3405
GOTERM_BP_DIRECT	GO:0007183~SMAD protein complex assembly	4	0.349345	0.0107921	ZFYVE9, SMAD3, FKBP1A, TGFB1	1052	8	16792	7.98099	1	0.296555	18.3405
GOTERM_BP_DIRECT	GO:1903071~positive regulation of ER-associated ubiquitin-dependent protein catabolic process	4	0.349345	0.0107921	CAV1, HERPUD1, XBP1, NFE2L2	1052	8	16792	7.98099	1	0.296555	18.3405
GOTERM_BP_DIRECT	GO:0051001~negative regulation of nitric-oxide synthase activity	4	0.349345	0.0107921	CAV1, ATP2B4, GLA, ENG	1052	8	16792	7.98099	1	0.296555	18.3405
GOTERM_BP_DIRECT	GO:0046718~viral entry into host cell	12	1.04803	0.0108568	LAMP1, CD55, NPC1, TFRC, LDLR, ITGAV, DAG1, CLDN1, ITGB5, SCARB1, ITGB1, GAS6	1052	80	16792	2.3943	1	0.296131	18.4401
GOTERM_BP_DIRECT	GO:0006272~leading strand elongation	3	0.262009	0.0112527	POLE, PCNA, POLA1	1052	3	16792	15.962	1	0.303205	19.0476
GOTERM_BP_DIRECT	GO:0006363~termination of RNA polymerase I transcription	7	0.611354	0.0113192	POLR2E, UBTF, PTRF, TAF1D, POLR1A, CDK7, GTF2H1	1052	31	16792	3.60432	1	0.302782	19.1492
GOTERM_BP_DIRECT	GO:0010629~negative regulation of gene expression	17	1.48472	0.0117323	HRAS, STC2, LDLR, PDGFB, MAP2K1, IQGAP3, MYADM, TGFB1, SLC35C2, ANXA7, CDKN1A, ITGB8, GAS2L1, ZC3H12A, ENG, KLF4, TP53INP1	1052	137	16792	1.98068	1	0.310016	19.7776
GOTERM_BP_DIRECT	GO:0045669~positive regulation of osteoblast differentiation	10	0.873362	0.0117976	IL6, CEBPB, PDLIM7, IL6ST, FAM20C, CD276, GNAS, JAG1, FGF2, CYR61	1052	60	16792	2.66033	1	0.309529	19.8766
GOTERM_BP_DIRECT	GO:0042993~positive regulation of transcription factor import into nucleus	5	0.436681	0.0119421	CSF3, XBP1, TRIM28, SMAD3, FLNA	1052	15	16792	5.32066	1	0.310761	20.0951
GOTERM_BP_DIRECT	GO:0033627~cell adhesion mediated by integrin	5	0.436681	0.0119421	ITGA6, ITGAV, ADAM17, ITGB1, ADAM9	1052	15	16792	5.32066	1	0.310761	20.0951
GOTERM_BP_DIRECT	GO:0002042~cell migration involved in sprouting angiogenesis	5	0.436681	0.0119421	NRP1, VEGFA, FGF2, EPHB4, ITGB1	1052	15	16792	5.32066	1	0.310761	20.0951
GOTERM_BP_DIRECT	GO:0007010~cytoskeleton organization	19	1.65939	0.0120528	DIAPH1, ZMYM3, SIPA1, MICAL3, DPYSL2, SOX9, TPM1, VILL, AJUBA, ANK2, LAMA5, CFL1, SPTBN1, TUBB6, CNN2, CNTNAP1, AGRN, TUBA1A, TUBB4B	1052	161	16792	1.88371	1	0.311249	20.2621
GOTERM_BP_DIRECT	GO:0000083~regulation of transcription involved in G1/S transition of mitotic cell cycle	6	0.524017	0.0124342	BACH1, CDC6, RRM2, PCNA, POLA1, CDT1	1052	23	16792	4.16399	1	0.317463	20.8349
GOTERM_BP_DIRECT	GO:0001649~osteoblast differentiation	14	1.22271	0.0128992	DHX9, NOG, RRBP1, ALYREF, MRC2, GLI2, EPHA2, IARS, SND1, FASN, COL6A1, H3F3B, VCAN, CYR61	1052	104	16792	2.14873	1	0.325271	21.528
GOTERM_BP_DIRECT	GO:0008543~fibroblast growth factor receptor signaling pathway	12	1.04803	0.0129629	FGFR1, HNRNPM, FGF5, POLR2E, NDST1, FAT4, GRB2, PTBP1, UBC, FGF2, SHCBP1, SETX	1052	82	16792	2.3359	1	0.324672	21.6226
GOTERM_BP_DIRECT	GO:0031663~lipopolysaccharide-mediated signaling pathway	7	0.611354	0.0132118	IRAK2, IRAK1, LY96, RIPK2, IL1B, SCARB1, TGFB1	1052	32	16792	3.49168	1	0.327858	21.9907
GOTERM_BP_DIRECT	GO:0042542~response to hydrogen peroxide	9	0.786026	0.0132409	TXNIP, LDHA, SDC1, STK25, JUN, HMOX1, AREG, ADAM9, SOD2	1052	51	16792	2.81682	1	0.326551	22.0337
GOTERM_BP_DIRECT	GO:0006915~apoptotic process	50	4.36681	0.0137612	PHLPP1, IER3, PPARD, FKBP8, HTATIP2, BNIP3, EIF5A, PMAIP1, RASSF7, KANK2, CLPTM1L, PEG10, CASP4, GHITM, UNC5B, SQSTM1, BOK, ZC3H12A, RHOB, IL1B, OGT, IL1A, AKT2, DHCR24, PHLDA1, PPP2R1A, YARS, HTT, BECN1, TPX2, ESPL1, BIRC5, PIM3, MCM2, RHBDD1, BCL2L13, PPP1R13L, DDIT3, GAS6, PRELID1, PLK3, C1QBP, AKTIP, RIPK2, CTSC, APAF1, GADD45A, PPP1R15A, NEK6, TP53INP1	1052	567	16792	1.40758	1	0.335083	22.7979
GOTERM_BP_DIRECT	GO:0007165~signal transduction	92	8.03493	0.0140236	GNA13, NAMPT, HRAS, NRP1, PDIA3, GNA11, IGFBP6, IQGAP3, RANGAP1, ARHGAP17, RASSF8, RASSF7, CRADD, SIRPB1, UNC5B, ANK2, IL1B, CNTNAP1, RANBP1, OGT, ZYX, NR2F2, NSMAF, APLN, FGF2, NET1, AKT2, KHDRBS1, IRAK1, YARS, STK25, MPP2, ARHGAP27, PDE4D, ARRDC3, ARHGAP23, FLNB, IRS1, GRB10, NPC1, THBD, GNB2, ADM, TXN, RIN2, RIPK2, TXNRD1, VOPP1, NRGN, EEF1D, EXT1, NEK6, CXCL1, PLPP5, GNAI2, CXCL5, RHPN1, SIPA…	1052	1161	16792	1.26486	1	0.33835	23.1804
GOTERM_BP_DIRECT	GO:0008360~regulation of cell shape	17	1.48472	0.0142391	CSNK1A1, GNA13, ALDOA, IL6, DIAPH1, GNA12, LPAR1, SLC9A3R1, MYH9, TPM1, ANXA7, MYO10, VEGFA, SEMA3E, WDR1, FN1, MYH10	1052	140	16792	1.93824	1	0.340649	23.4934
GOTERM_BP_DIRECT	GO:0006977~DNA damage response, signal transduction by p53 class mediator resulting in cell cycle arrest	10	0.873362	0.014493	E2F1, CDKN1A, PLK3, PCNA, UBC, CARM1, GADD45A, CRADD, GTSE1, TFDP1	1052	62	16792	2.57451	1	0.343647	23.8605
GOTERM_BP_DIRECT	GO:0007566~embryo implantation	8	0.69869	0.0145269	FBLN1, BSG, PPARD, STC2, RXRA, TRIM28, IL1B, H3F3B	1052	42	16792	3.04038	1	0.342401	23.9094
GOTERM_BP_DIRECT	GO:0007051~spindle organization	5	0.436681	0.0151482	KIZ, KIF11, RANBP1, AURKB, CHD3	1052	16	16792	4.98812	1	0.352248	24.8001
GOTERM_BP_DIRECT	GO:0002931~response to ischemia	7	0.611354	0.015315	EGR1, PPIF, HYOU1, CAV1, PANX2, EEF2K, HK2	1052	33	16792	3.38587	1	0.353447	25.0376
GOTERM_BP_DIRECT	GO:0010718~positive regulation of epithelial to mesenchymal transition	7	0.611354	0.015315	ZNF703, GCNT2, EZH2, SDCBP, SMAD3, BCL9L, TGFB1	1052	33	16792	3.38587	1	0.353447	25.0376
GOTERM_BP_DIRECT	GO:0006361~transcription initiation from RNA polymerase I promoter	7	0.611354	0.015315	POLR2E, UBTF, PTRF, TAF1D, POLR1A, CDK7, GTF2H1	1052	33	16792	3.38587	1	0.353447	25.0376
GOTERM_BP_DIRECT	GO:0051897~positive regulation of protein kinase B signaling	12	1.04803	0.0153652	CSF3, IL6, GCNT2, C1QBP, HAX1, XBP1, TXN, THBS1, NRG1, FGF2, TGFB1, GAS6	1052	84	16792	2.28028	1	0.35248	25.109
GOTERM_BP_DIRECT	GO:0071243~cellular response to arsenic-containing substance	4	0.349345	0.0154427	PPIF, HMOX1, MKNK2, GSTO1	1052	9	16792	7.09421	1	0.352024	25.219
GOTERM_BP_DIRECT	GO:0007184~SMAD protein import into nucleus	4	0.349345	0.0154427	ZFYVE9, JUN, SPTBN1, TGFB1	1052	9	16792	7.09421	1	0.352024	25.219
GOTERM_BP_DIRECT	GO:0032000~positive regulation of fatty acid beta-oxidation	4	0.349345	0.0154427	PPARA, IRS1, CPT1A, AKT2	1052	9	16792	7.09421	1	0.352024	25.219
GOTERM_BP_DIRECT	GO:0036500~ATF6-mediated unfolded protein response	4	0.349345	0.0154427	HSP90B1, XBP1, CALR, DDIT3	1052	9	16792	7.09421	1	0.352024	25.219
GOTERM_BP_DIRECT	GO:0034101~erythrocyte homeostasis	4	0.349345	0.0154427	GPI, HMOX1, AMPD3, RPS24	1052	9	16792	7.09421	1	0.352024	25.219
GOTERM_BP_DIRECT	GO:1902894~negative regulation of pri-miRNA transcription from RNA polymerase II promoter	4	0.349345	0.0154427	PPARA, PPARD, PDGFB, SOX9	1052	9	16792	7.09421	1	0.352024	25.219
GOTERM_BP_DIRECT	GO:0045785~positive regulation of cell adhesion	8	0.69869	0.0164415	PRKCA, C1QBP, ITGAV, VEGFA, TGM2, NRG1, TPM1, ADGRG1	1052	43	16792	2.96967	1	0.368172	26.6229
GOTERM_BP_DIRECT	GO:0006283~transcription-coupled nucleotide-excision repair	11	0.960699	0.0165624	PRPF19, POLR2E, RFC1, LIG1, POLD1, POLD2, PCNA, UBC, TCEA1, CDK7, GTF2H1	1052	74	16792	2.37273	1	0.3684	26.7911
GOTERM_BP_DIRECT	GO:0001837~epithelial to mesenchymal transition	7	0.611354	0.0176392	FAM83D, NOG, TRIM28, LOXL2, SOX9, TGFB1, HNRNPAB	1052	34	16792	3.28629	1	0.38519	28.2735
GOTERM_BP_DIRECT	GO:0097192~extrinsic apoptotic signaling pathway in absence of ligand	7	0.611354	0.0176392	MOAP1, BOK, ITGAV, MKNK2, KITLG, IL1B, IL1A	1052	34	16792	3.28629	1	0.38519	28.2735
GOTERM_BP_DIRECT	GO:0000188~inactivation of MAPK activity	6	0.524017	0.0177068	DUSP5, PPP2R1A, CAV1, RGS3, RGS4, DUSP7	1052	25	16792	3.83087	1	0.384396	28.3656
GOTERM_BP_DIRECT	GO:2000134~negative regulation of G1/S transition of mitotic cell cycle	6	0.524017	0.0177068	CDKN1A, EZH2, CTDSP1, CTDSP2, KANK2, SMARCA4	1052	25	16792	3.83087	1	0.384396	28.3656
GOTERM_BP_DIRECT	GO:0034198~cellular response to amino acid starvation	6	0.524017	0.0177068	ATF4, CDKN1A, ATF3, SLC38A2, IMPACT, GCN1	1052	25	16792	3.83087	1	0.384396	28.3656
GOTERM_BP_DIRECT	GO:0048514~blood vessel morphogenesis	5	0.436681	0.0188479	COL4A1, NEDD4, ID1, CDH2, NR2F2	1052	17	16792	4.6947	1	0.401531	29.9035
GOTERM_BP_DIRECT	GO:0031589~cell-substrate adhesion	5	0.436681	0.0188479	PPARD, ITGA6, ITGAV, ITGB1, GAS6	1052	17	16792	4.6947	1	0.401531	29.9035
GOTERM_BP_DIRECT	GO:0030224~monocyte differentiation	5	0.436681	0.0188479	CSF2, JUN, VEGFA, IFI16, MYH9	1052	17	16792	4.6947	1	0.401531	29.9035
GOTERM_BP_DIRECT	GO:0022617~extracellular matrix disassembly	11	0.960699	0.0196864	CTSL, BSG, LAMB3, CD44, NID1, LAMC1, MMP14, TIMP2, ENG, FN1, CAPN1	1052	76	16792	2.31029	1	0.413164	31.0137
GOTERM_BP_DIRECT	GO:0045892~negative regulation of transcription, DNA-templated	44	3.84279	0.0204296	E2F1, PPARD, GCLC, PDGFB, TSG101, FOXM1, RBM15B, EZH2, TRIB3, SOX9, CALR, TGFB1, ZBTB38, MAGED1, ZNF703, ATP8B1, NR2F2, NRG1, LOXL2, ENO1, KHDRBS1, NACC1, CTBP1, CEBPB, SP100, ZNF280D, TRIM28, ILF3, BIRC5, IFI16, TRIM24, GAS6, DDIT3, DKK3, CHMP1A, EREG, ID1, JUN, SFPQ, NELFB, ID3, HDAC9, KLF4, SMARCA4	1052	499	16792	1.40747	1	0.422946	31.9839
GOTERM_BP_DIRECT	GO:0071363~cellular response to growth factor stimulus	8	0.69869	0.0207931	PDGFB, DTYMK, TGIF1, SPARC, THBS1, KLF4, GAS6, EHD4	1052	45	16792	2.83768	1	0.426594	32.4535
GOTERM_BP_DIRECT	GO:0072661~protein targeting to plasma membrane	6	0.524017	0.0208228	BSG, ANK2, SPTBN1, MYADM, GAS6, ANXA2	1052	26	16792	3.68353	1	0.425044	32.4918
GOTERM_BP_DIRECT	GO:0033327~Leydig cell differentiation	4	0.349345	0.0210488	SGPL1, CCND1, SF1, MGST1	1052	10	16792	6.38479	1	0.426522	32.7821
GOTERM_BP_DIRECT	GO:0006268~DNA unwinding involved in DNA replication	4	0.349345	0.0210488	MCM7, MCM2, MCM4, MCM6	1052	10	16792	6.38479	1	0.426522	32.7821
GOTERM_BP_DIRECT	GO:0060674~placenta blood vessel development	4	0.349345	0.0210488	MAP2K1, ITGB8, ARID1A, NR2F2	1052	10	16792	6.38479	1	0.426522	32.7821
GOTERM_BP_DIRECT	GO:0035999~tetrahydrofolate interconversion	4	0.349345	0.0210488	MTHFD1, SHMT1, SHMT2, MTHFD2L	1052	10	16792	6.38479	1	0.426522	32.7821
GOTERM_BP_DIRECT	GO:0031953~negative regulation of protein autophosphorylation	4	0.349345	0.0210488	IMPACT, JUN, ERRFI1, ENG	1052	10	16792	6.38479	1	0.426522	32.7821
GOTERM_BP_DIRECT	GO:0046902~regulation of mitochondrial membrane permeability	4	0.349345	0.0210488	PPIF, BNIP3, CNP, PMAIP1	1052	10	16792	6.38479	1	0.426522	32.7821
GOTERM_BP_DIRECT	GO:0032869~cellular response to insulin stimulus	11	0.960699	0.0214006	GOT1, GCLC, XBP1, EEF2K, TRIB3, PRKDC, HDAC9, PARP1, ERRFI1, IRS1, AKT2	1052	77	16792	2.28028	1	0.429886	33.2318
GOTERM_BP_DIRECT	GO:1901203~positive regulation of extracellular matrix assembly	3	0.262009	0.0215731	SMAD3, SOX9, TGFB1	1052	4	16792	11.9715	1	0.430502	33.4512
GOTERM_BP_DIRECT	GO:0006534~cysteine metabolic process	3	0.262009	0.0215731	CTH, GCLC, GCLM	1052	4	16792	11.9715	1	0.430502	33.4512
GOTERM_BP_DIRECT	GO:0051599~response to hydrostatic pressure	3	0.262009	0.0215731	COL18A1, ATP2B4, KRT8	1052	4	16792	11.9715	1	0.430502	33.4512
GOTERM_BP_DIRECT	GO:0031577~spindle checkpoint	3	0.262009	0.0215731	BIRC5, SPDL1, AURKB	1052	4	16792	11.9715	1	0.430502	33.4512
GOTERM_BP_DIRECT	GO:0006287~base-excision repair, gap-filling	3	0.262009	0.0215731	POLD1, POLE, POLB	1052	4	16792	11.9715	1	0.430502	33.4512
GOTERM_BP_DIRECT	GO:0048679~regulation of axon regeneration	3	0.262009	0.0215731	PTPRF, MAP2K1, KLF4	1052	4	16792	11.9715	1	0.430502	33.4512
GOTERM_BP_DIRECT	GO:0008626~granzyme-mediated apoptotic signaling pathway	3	0.262009	0.0215731	LAMP1, BNIP3, SRGN	1052	4	16792	11.9715	1	0.430502	33.4512
GOTERM_BP_DIRECT	GO:0045876~positive regulation of sister chromatid cohesion	3	0.262009	0.0215731	DDX11, SFPQ, FEN1	1052	4	16792	11.9715	1	0.430502	33.4512
GOTERM_BP_DIRECT	GO:0001570~vasculogenesis	9	0.786026	0.0224839	SGPL1, CAV1, ADM, MYO1E, VEGFA, ENG, TGFB1, EPHA2, GJC1	1052	56	16792	2.56532	1	0.442025	34.5985
GOTERM_BP_DIRECT	GO:0016049~cell growth	9	0.786026	0.0224839	IL6, ATAD3A, ATP6V0E2, XBP1, ITGAV, SLC3A2, DDX5, IL7R, TGFB1	1052	56	16792	2.56532	1	0.442025	34.5985
GOTERM_BP_DIRECT	GO:0090307~mitotic spindle assembly	7	0.611354	0.0229892	KIFC1, KIF11, TPX2, BIRC5, MYBL2, KPNB1, FLNA	1052	36	16792	3.10372	1	0.447371	35.2269
GOTERM_BP_DIRECT	GO:0035904~aorta development	5	0.436681	0.0230599	ADAMTS6, NDST1, LOX, DNM2, MYH10	1052	18	16792	4.43388	1	0.446397	35.3144
GOTERM_BP_DIRECT	GO:0030705~cytoskeleton-dependent intracellular transport	5	0.436681	0.0230599	KIF1C, TUBB, MYO10, KIF5C, TUBA1A	1052	18	16792	4.43388	1	0.446397	35.3144
GOTERM_BP_DIRECT	GO:0051591~response to cAMP	8	0.69869	0.0232438	LDHA, BSG, SDC1, THBD, JUN, AREG, SPARC, CARM1	1052	46	16792	2.776	1	0.447051	35.5414
GOTERM_BP_DIRECT	GO:0000165~MAPK cascade	26	2.27074	0.0235764	FGF5, FGFR1, CSF2, CAV1, HRAS, NDST1, PDGFB, MAP2K1, GRB2, KITLG, IRS1, TGFB1, SETX, DUSP5, PSMC6, EREG, MAPK13, PSMA3, UBC, PSMD2, IL1B, SPTBN1, CALM3, NRG1, FGF2, DUSP7	1052	262	16792	1.58401	1	0.449797	35.9499
GOTERM_BP_DIRECT	GO:0071222~cellular response to lipopolysaccharide	14	1.22271	0.0242735	CSF3, CSF2, PPARD, IL6, UPF1, CEBPB, CXCL8, PDE4D, B2M, XBP1, PRPF8, SERPINE1, ZC3H12A, ADAM9	1052	113	16792	1.97759	1	0.457567	36.7985
GOTERM_BP_DIRECT	GO:0032091~negative regulation of protein binding	9	0.786026	0.0247703	PPARA, IFIT2, CAV1, DKK1, PDGFB, DDX11, DNAJB2, AURKB, CARM1	1052	57	16792	2.52031	1	0.462418	37.3966
GOTERM_BP_DIRECT	GO:0051781~positive regulation of cell division	8	0.69869	0.0258865	FGF5, PDGFB, EREG, VEGFA, IL1B, FGF2, TGFB1, IL1A	1052	47	16792	2.71693	1	0.475439	38.7211
GOTERM_BP_DIRECT	GO:0034605~cellular response to heat	7	0.611354	0.0260325	IRAK1, CDKN1A, MKI67, HMOX1, THBS1, MYOF, IL1A	1052	37	16792	3.01983	1	0.475384	38.8925
GOTERM_BP_DIRECT	GO:0061077~chaperone-mediated protein folding	7	0.611354	0.0260325	FKBP9, FKBP8, CRTAP, FKBP1A, DNAJB2, PDIA4, CALR	1052	37	16792	3.01983	1	0.475384	38.8925
GOTERM_BP_DIRECT	GO:0006296~nucleotide-excision repair, DNA incision, 5'-to lesion	7	0.611354	0.0260325	RFC1, POLD1, POLD2, PCNA, UBC, PARP1, GTF2H1	1052	37	16792	3.01983	1	0.475384	38.8925
GOTERM_BP_DIRECT	GO:0006606~protein import into nucleus	9	0.786026	0.0272143	TXNIP, PDIA3, CFL1, PTTG1IP, IPO9, NUP188, RANBP1, PPP3CA, KPNB1	1052	58	16792	2.47686	1	0.48873	40.2622
GOTERM_BP_DIRECT	GO:0051259~protein oligomerization	9	0.786026	0.0272143	IRAK1, PFKL, BOK, NBR1, TRIM28, SNX2, ZC3H12A, QPRT, AHNAK	1052	58	16792	2.47686	1	0.48873	40.2622
GOTERM_BP_DIRECT	GO:0006364~rRNA processing	22	1.9214	0.0274338	RPL19, RPL15, RPL27A, RPL37, BOP1, RPS4X, RPS6, RPL39, RPS8, RPS7, EBNA1BP2, RPS18, RPS27, RPL31, RPL9, RPS12, RPL37A, RPL4, RPL10A, RPL12, GEMIN4, RPS24	1052	214	16792	1.64095	1	0.489535	40.5133
GOTERM_BP_DIRECT	GO:0002446~neutrophil mediated immunity	4	0.349345	0.0276187	IL6, CXCL5, ADAM17, WDR1	1052	11	16792	5.80436	1	0.489896	40.7242
GOTERM_BP_DIRECT	GO:0045446~endothelial cell differentiation	4	0.349345	0.0276187	BMPER, S1PR1, LAMA5, JAG1	1052	11	16792	5.80436	1	0.489896	40.7242
GOTERM_BP_DIRECT	GO:0010881~regulation of cardiac muscle contraction by regulation of the release of sequestered calcium ion	5	0.436681	0.0277989	ANK2, CALM3, PRKACA, ASPH, GSTO1	1052	19	16792	4.20052	1	0.490192	40.929
GOTERM_BP_DIRECT	GO:0060314~regulation of ryanodine-sensitive calcium-release channel activity	5	0.436681	0.0277989	CALM3, PRKACA, FKBP1A, PDE4D, ASPH	1052	19	16792	4.20052	1	0.490192	40.929
GOTERM_BP_DIRECT	GO:0090190~positive regulation of branching involved in ureteric bud morphogenesis	5	0.436681	0.0277989	MAGED1, NOG, VEGFA, SOX9, TGFB1	1052	19	16792	4.20052	1	0.490192	40.929
GOTERM_BP_DIRECT	GO:0043388~positive regulation of DNA binding	6	0.524017	0.028076	HMGB1, CEBPG, TRIM28, TXN, CALM3, SKI	1052	28	16792	3.42042	1	0.491692	41.2425
GOTERM_BP_DIRECT	GO:0043392~negative regulation of DNA binding	6	0.524017	0.028076	E2F1, SP100, JUN, HMOX1, HABP4, IFI16	1052	28	16792	3.42042	1	0.491692	41.2425
GOTERM_BP_DIRECT	GO:0001569~patterning of blood vessels	6	0.524017	0.028076	GNA13, NRP1, COL4A1, SEMA3E, VEGFA, ENG	1052	28	16792	3.42042	1	0.491692	41.2425
GOTERM_BP_DIRECT	GO:0000910~cytokinesis	8	0.69869	0.028727	BECN1, PLK1, RHOB, BIRC5, ESPL1, MYH9, NEK6, KIF20A	1052	48	16792	2.66033	1	0.497759	41.9731
GOTERM_BP_DIRECT	GO:0033683~nucleotide-excision repair, DNA incision	7	0.611354	0.0293319	RFC1, POLD1, POLD2, PCNA, UBC, PARP1, GTF2H1	1052	38	16792	2.94036	1	0.503139	42.6443
GOTERM_BP_DIRECT	GO:0030855~epithelial cell differentiation	10	0.873362	0.0299034	PTER, ANXA7, COL4A1, VEGFA, PCNA, FZD2, ID3, TAGLN2, AKR1C1, CPT1A	1052	70	16792	2.28028	1	0.508009	43.2715
GOTERM_BP_DIRECT	GO:0006139~nucleobase-containing compound metabolic process	8	0.69869	0.0317709	SLC29A1, DDX11, UPP1, DPYSL2, AK4, PRPS2, TK1, DUT	1052	49	16792	2.60604	1	0.527692	45.2763
GOTERM_BP_DIRECT	GO:0048008~platelet-derived growth factor receptor signaling pathway	6	0.524017	0.0322331	TXNIP, ZFAND5, SGPL1, NRP1, PDGFB, MYO1E	1052	29	16792	3.30248	1	0.530934	45.7621
GOTERM_BP_DIRECT	GO:0051289~protein homotetramerization	9	0.786026	0.0325933	ALDOA, SHMT1, SHMT2, CTH, PFKL, RXRA, DCTPP1, TK1, SOD2	1052	60	16792	2.3943	1	0.532991	46.1378
GOTERM_BP_DIRECT	GO:0000302~response to reactive oxygen species	7	0.611354	0.0328943	P4HB, PLK3, ERO1A, TXN, TXNRD2, TXNRD1, SOD2	1052	39	16792	2.86497	1	0.534367	46.4499
GOTERM_BP_DIRECT	GO:0030199~collagen fibril organization	7	0.611354	0.0328943	P4HA1, COL12A1, LOX, LOXL2, SERPINH1, COL5A2, ANXA2	1052	39	16792	2.86497	1	0.534367	46.4499
GOTERM_BP_DIRECT	GO:0000079~regulation of cyclin-dependent protein serine/threonine kinase activity	7	0.611354	0.0328943	CDC6, CDKN1A, CDKN2C, PKMYT1, CDK7, GADD45A, GTF2H1	1052	39	16792	2.86497	1	0.534367	46.4499
GOTERM_BP_DIRECT	GO:0006541~glutamine metabolic process	5	0.436681	0.0330751	GFPT1, PHGDH, CAD, ASNS, PFAS	1052	20	16792	3.99049	1	0.534411	46.6365
GOTERM_BP_DIRECT	GO:1902895~positive regulation of pri-miRNA transcription from RNA polymerase II promoter	5	0.436681	0.0330751	PDGFB, JUN, SMAD3, TGFB1, SMARCA4	1052	20	16792	3.99049	1	0.534411	46.6365
GOTERM_BP_DIRECT	GO:0032534~regulation of microvillus assembly	3	0.262009	0.0344738	PODXL, FSCN1, ATP8B1	1052	5	16792	9.57719	1	0.547534	48.0596
GOTERM_BP_DIRECT	GO:0010757~negative regulation of plasminogen activation	3	0.262009	0.0344738	SERPINE2, SERPINE1, THBS1	1052	5	16792	9.57719	1	0.547534	48.0596
GOTERM_BP_DIRECT	GO:0000904~cell morphogenesis involved in differentiation	3	0.262009	0.0344738	DKK1, RELN, MYH9	1052	5	16792	9.57719	1	0.547534	48.0596
GOTERM_BP_DIRECT	GO:0036091~positive regulation of transcription from RNA polymerase II promoter in response to oxidative stress	3	0.262009	0.0344738	ATF4, NFE2L2, SESN2	1052	5	16792	9.57719	1	0.547534	48.0596
GOTERM_BP_DIRECT	GO:0000212~meiotic spindle organization	3	0.262009	0.0344738	ESPL1, TUBG1, MYH9	1052	5	16792	9.57719	1	0.547534	48.0596
GOTERM_BP_DIRECT	GO:0010506~regulation of autophagy	8	0.69869	0.0350232	HMGB1, SOGA1, NRBF2, XBP1, BOK, MTCL1, IFI16, TP53INP1	1052	50	16792	2.55392	1	0.551379	48.6087
GOTERM_BP_DIRECT	GO:0061158~3'-UTR-mediated mRNA destabilization	4	0.349345	0.0351472	UPF1, HNRNPD, KHSRP, ZC3H12A	1052	12	16792	5.32066	1	0.550745	48.7319
GOTERM_BP_DIRECT	GO:0071498~cellular response to fluid shear stress	4	0.349345	0.0351472	MTSS1, XBP1, NFE2L2, TFPI2	1052	12	16792	5.32066	1	0.550745	48.7319
GOTERM_BP_DIRECT	GO:0032801~receptor catabolic process	4	0.349345	0.0351472	NEDD4, BECN1, TGFB1, CAPN1	1052	12	16792	5.32066	1	0.550745	48.7319
GOTERM_BP_DIRECT	GO:0000187~activation of MAPK activity	13	1.13537	0.0352327	IRAK2, DUSP5, IRAK1, MAP2K1, IQGAP3, UBC, RIPK2, IL1B, LPAR1, THBS1, NRG1, FGF2, DUSP7	1052	107	16792	1.93931	1	0.549718	48.8167
GOTERM_BP_DIRECT	GO:0006950~response to stress	9	0.786026	0.0355366	SNN, HSP90B1, MAPK13, SQSTM1, AKR1B1, EIF1, ERRFI1, GADD45A, TP53INP1	1052	61	16792	2.35505	1	0.550954	49.1169
GOTERM_BP_DIRECT	GO:0007346~regulation of mitotic cell cycle	7	0.611354	0.0367256	CDKN1A, ASUN, PLK1, SDCBP, PIM3, BIRC5, NEK6	1052	40	16792	2.79335	1	0.561137	50.2755
GOTERM_BP_DIRECT	GO:0006362~transcription elongation from RNA polymerase I promoter	6	0.524017	0.0367544	POLR2E, UBTF, TAF1D, POLR1A, CDK7, GTF2H1	1052	30	16792	3.1924	1	0.559529	50.3033
GOTERM_BP_DIRECT	GO:0007052~mitotic spindle organization	6	0.524017	0.0367544	ASUN, KIF11, PCNT, SUN2, MAP4, SMC1A	1052	30	16792	3.1924	1	0.559529	50.3033
GOTERM_BP_DIRECT	GO:0060325~face morphogenesis	6	0.524017	0.0367544	SGPL1, NOG, DKK1, RRAS, SKI, TGFB1	1052	30	16792	3.1924	1	0.559529	50.3033
GOTERM_BP_DIRECT	GO:0006629~lipid metabolic process	17	1.48472	0.0370665	PPARA, PPARD, LDLR, FADS1, ABHD4, HMGCS1, FADS2, ACLY, GPCPD1, TECR, GDPD1, SREBF2, PITPNM1, PNPLA8, MGLL, NR2F2, AACS	1052	157	16792	1.72837	1	0.560755	50.6031
GOTERM_BP_DIRECT	GO:0030879~mammary gland development	5	0.436681	0.038895	CAV1, FASN, GLI2, NRG1, SOX9	1052	21	16792	3.80047	1	0.576677	52.3255
GOTERM_BP_DIRECT	GO:0007584~response to nutrient	10	0.873362	0.0408273	PKM, LDHA, GCLC, AHCY, GNAI2, APAF1, OGT, AACS, NQO1, GCLM	1052	74	16792	2.15702	1	0.59285	54.0838
GOTERM_BP_DIRECT	GO:0034097~response to cytokine	8	0.69869	0.0421711	IFI27, SP100, IL6ST, JUN, RELB, NFKB2, SPARC, TIMP2	1052	52	16792	2.45569	1	0.603084	55.2702
GOTERM_BP_DIRECT	GO:0006357~regulation of transcription from RNA polymerase II promoter	38	3.31878	0.0424581	HMGB1, PPARD, HTATIP2, FOSL2, FSTL3, NFKB2, MED22, STAT6, MAGED1, ATP2B4, CHD2, CTDSP1, TCEA1, NR2F2, TFDP1, ELMSAN1, CHD3, MAFG, NFKBIZ, BRD2, ZMYM3, CEBPG, RELB, SOX12, SMAD3, ARID1A, DDX5, SOD2, JMY, ZBED1, ATF4, ATF3, MED15, SMARCC1, VEGFA, MAMLD1, NFE2L1, SMARCA4	1052	441	16792	1.37541	1	0.603751	55.5199
GOTERM_BP_DIRECT	GO:0034975~protein folding in endoplasmic reticulum	4	0.349345	0.0436171	HSP90B1, ERO1A, PDIA3, CALR	1052	13	16792	4.91138	1	0.611989	56.5145
GOTERM_BP_DIRECT	GO:0010952~positive regulation of peptidase activity	4	0.349345	0.0436171	CAV1, FBLN1, MMP14, FN1	1052	13	16792	4.91138	1	0.611989	56.5145
GOTERM_BP_DIRECT	GO:0006995~cellular response to nitrogen starvation	4	0.349345	0.0436171	GABARAPL1, MAP1LC3B, BECN1, RB1CC1	1052	13	16792	4.91138	1	0.611989	56.5145
GOTERM_BP_DIRECT	GO:0060644~mammary gland epithelial cell differentiation	4	0.349345	0.0436171	ZNF703, CEBPB, FGF2, AKT2	1052	13	16792	4.91138	1	0.611989	56.5145
GOTERM_BP_DIRECT	GO:0043123~positive regulation of I-kappaB kinase/NF-kappaB signaling	17	1.48472	0.0450166	IRAK1, SECTM1, FKBP1A, LPAR1, GPRC5B, FLNA, AJUBA, TNFRSF1A, CTH, HMOX1, TGM2, UBC, RBCK1, RIPK2, EEF1D, IL1A, NEK6	1052	161	16792	1.68543	1	0.622004	57.6874
GOTERM_BP_DIRECT	GO:0007229~integrin-mediated signaling pathway	12	1.04803	0.0450977	FBLN1, ITGA6, LAMA5, ITGB8, ITGAV, ITGB5, ADAMTS1, ITGA3, ZYX, MYH9, ITGB1, ADAM9	1052	99	16792	1.93479	1	0.620829	57.7545
GOTERM_BP_DIRECT	GO:0035338~long-chain fatty-acyl-CoA biosynthetic process	7	0.611354	0.0452151	ACOT7, SCD, FASN, ACLY, SLC25A1, SCD5, TECR	1052	42	16792	2.66033	1	0.619964	57.8514
GOTERM_BP_DIRECT	GO:0006024~glycosaminoglycan biosynthetic process	7	0.611354	0.0452151	SDC1, GCNT2, NDST1, SLC35D2, UGDH, AGRN, EXT1	1052	42	16792	2.66033	1	0.619964	57.8514
GOTERM_BP_DIRECT	GO:0031334~positive regulation of protein complex assembly	5	0.436681	0.0452609	AJUBA, VEGFA, FGF2, TGFB1, FNIP1	1052	22	16792	3.62772	1	0.618511	57.8891
GOTERM_BP_DIRECT	GO:0090023~positive regulation of neutrophil chemotaxis	5	0.436681	0.0452609	CXCL1, C1QBP, CXCL3, CXCL2, CXCL8	1052	22	16792	3.62772	1	0.618511	57.8891
GOTERM_BP_DIRECT	GO:0071345~cellular response to cytokine stimulus	5	0.436681	0.0452609	CSF3, HAX1, KHSRP, MME, DPYSL3	1052	22	16792	3.62772	1	0.618511	57.8891
GOTERM_BP_DIRECT	GO:0001501~skeletal system development	15	1.31004	0.0479289	FGFR1, NOG, GNA11, WDR5, TCOF1, GLI2, SOX9, COL5A2, EPHA2, GDF11, COL12A1, VCAN, EXT1, PAPSS2, IGFBP4	1052	137	16792	1.74766	1	0.638263	60.033
GOTERM_BP_DIRECT	GO:0018105~peptidyl-serine phosphorylation	14	1.22271	0.0491818	CSNK1A1, PRKCA, CLSPN, PDGFB, MAPK13, PLK1, MKNK2, PRKDC, PRKACA, CLK1, STK38L, GAS6, NEK6, AKT2	1052	125	16792	1.78774	1	0.646176	61.0038
GOTERM_BP_DIRECT	GO:0090090~negative regulation of canonical Wnt signaling pathway	17	1.48472	0.0494155	CSNK1A1, EGR1, CAV1, NOG, WNT5B, IGFBP6, BICC1, CDH2, SOX9, DDIT3, DKK3, PSMC6, DKK1, PSMA3, PSMD2, UBC, IGFBP4	1052	163	16792	1.66475	1	0.646157	61.1823
GOTERM_BP_DIRECT	GO:0045639~positive regulation of myeloid cell differentiation	3	0.262009	0.049592	CSF3, HMGB1, JAG1	1052	6	16792	7.98099	1	0.645704	61.3167
GOTERM_BP_DIRECT	GO:0051271~negative regulation of cellular component movement	3	0.262009	0.049592	SP100, ACTN4, ACTN1	1052	6	16792	7.98099	1	0.645704	61.3167
GOTERM_BP_DIRECT	GO:0007044~cell-substrate junction assembly	3	0.262009	0.049592	TLN1, ITGA6, FN1	1052	6	16792	7.98099	1	0.645704	61.3167
GOTERM_BP_DIRECT	GO:0009396~folic acid-containing compound biosynthetic process	3	0.262009	0.049592	MTHFD1, MTHFD2, MTHFD2L	1052	6	16792	7.98099	1	0.645704	61.3167
GOTERM_BP_DIRECT	GO:0035020~regulation of Rac protein signal transduction	3	0.262009	0.049592	ARF6, OGT, DNM2	1052	6	16792	7.98099	1	0.645704	61.3167
GOTERM_BP_DIRECT	GO:0036003~positive regulation of transcription from RNA polymerase II promoter in response to stress	3	0.262009	0.049592	ATF4, NFE2L2, GCN1	1052	6	16792	7.98099	1	0.645704	61.3167
GOTERM_BP_DIRECT	GO:0006563~L-serine metabolic process	3	0.262009	0.049592	SHMT1, SHMT2, PSPH	1052	6	16792	7.98099	1	0.645704	61.3167
GOTERM_BP_DIRECT	GO:0010216~maintenance of DNA methylation	3	0.262009	0.049592	UHRF1, DNMT1, HELLS	1052	6	16792	7.98099	1	0.645704	61.3167
GOTERM_BP_DIRECT	GO:0045429~positive regulation of nitric oxide biosynthetic process	7	0.611354	0.0498811	IL6, SMAD3, IL1B, PTX3, KLF4, DNM2, SOD2	1052	43	16792	2.59846	1	0.646108	61.5359
GOTERM_BP_DIRECT	GO:0030155~regulation of cell adhesion	7	0.611354	0.0498811	PPP2R1A, S1PR1, LAMA5, LMO7, CXCL8, SOX9, ENG	1052	43	16792	2.59846	1	0.646108	61.5359
GOTERM_BP_DIRECT	GO:0001843~neural tube closure	10	0.873362	0.0505994	MTHFD1, NOG, RARG, ADM, PRKACA, ARID1A, SKI, APAF1, TGFB1, RPS7	1052	77	16792	2.07298	1	0.649721	62.0752
GOTERM_BP_DIRECT	GO:0010976~positive regulation of neuron projection development	11	0.960699	0.0510962	FGFR1, IL6, ENC1, PTK7, DPYSL3, RELN, ITGA3, RANBP1, NFE2L2, GPRC5B, SETX	1052	89	16792	1.97283	1	0.651635	62.4441
GOTERM_BP_DIRECT	GO:0090398~cellular senescence	5	0.436681	0.0521718	CDKN1A, HRAS, MAP2K1, H2AFX, CALR	1052	23	16792	3.47	1	0.657729	63.2311
GOTERM_BP_DIRECT	GO:0045662~negative regulation of myoblast differentiation	5	0.436681	0.0521718	PPARD, ID3, SOX9, TGFB1, DDIT3	1052	23	16792	3.47	1	0.657729	63.2311
GOTERM_BP_DIRECT	GO:0070555~response to interleukin-1	6	0.524017	0.0525536	PRKCA, IRAK2, IRAK1, IRAK3, GCLC, RIPK2	1052	33	16792	2.90218	1	0.658726	63.5066
GOTERM_BP_DIRECT	GO:0071364~cellular response to epidermal growth factor stimulus	6	0.524017	0.0525536	MCM7, ID1, BECN1, CAD, SOX9, ERRFI1	1052	33	16792	2.90218	1	0.658726	63.5066
GOTERM_BP_DIRECT	GO:0002755~MyD88-dependent toll-like receptor signaling pathway	6	0.524017	0.0525536	IRAK2, IRAK1, IRAK3, LY96, UBC, TNIP1	1052	33	16792	2.90218	1	0.658726	63.5066
GOTERM_BP_DIRECT	GO:0006302~double-strand break repair	9	0.786026	0.0529305	BACH1, RECQL4, LIG1, KIAA0430, PRKDC, H2AFX, PARP1, FEN1, SETX	1052	66	16792	2.17663	1	0.659678	63.7768
GOTERM_BP_DIRECT	GO:0043537~negative regulation of blood vessel endothelial cell migration	4	0.349345	0.0530018	HMGB1, THBS1, FGF2, TGFB1	1052	14	16792	4.56056	1	0.65845	63.8277
GOTERM_BP_DIRECT	GO:0035729~cellular response to hepatocyte growth factor stimulus	4	0.349345	0.0530018	IL6, NRP1, GCLC, GCLM	1052	14	16792	4.56056	1	0.65845	63.8277
GOTERM_BP_DIRECT	GO:0014912~negative regulation of smooth muscle cell migration	4	0.349345	0.0530018	PPARD, LRP1, SERPINE1, TRIB1	1052	14	16792	4.56056	1	0.65845	63.8277
GOTERM_BP_DIRECT	GO:0010243~response to organonitrogen compound	4	0.349345	0.0530018	CDKN1A, CCND1, NCOR2, MGST1	1052	14	16792	4.56056	1	0.65845	63.8277
GOTERM_BP_DIRECT	GO:0014066~regulation of phosphatidylinositol 3-kinase signaling	10	0.873362	0.0541705	IER3, FGFR1, FGF5, PDGFB, EREG, GRB2, KITLG, NRG1, FGF2, IRS1	1052	78	16792	2.04641	1	0.664947	64.6522
GOTERM_BP_DIRECT	GO:0007160~cell-matrix adhesion	11	0.960699	0.0544105	ITGA6, CD44, ITGB8, ITGAV, ITGB5, NID1, ITGA3, ZYX, ITGB1, ADAM9, VCL	1052	90	16792	1.95091	1	0.664896	64.8193
GOTERM_BP_DIRECT	GO:0034644~cellular response to UV	7	0.611354	0.0548316	ATF4, NEDD4, POLD1, PCNA, AURKB, RHBDD1, TP53INP1	1052	44	16792	2.53941	1	0.666093	65.1107
GOTERM_BP_DIRECT	GO:0007219~Notch signaling pathway	13	1.13537	0.0560347	GOT1, FAT4, CHAC1, UBC, ADAM17, CDK6, JAG1, MAML3, SOX9, POFUT1, TGFB1, EPN1, NEURL1	1052	115	16792	1.8044	1	0.672568	65.9307
GOTERM_BP_DIRECT	GO:0018108~peptidyl-tyrosine phosphorylation	16	1.39738	0.0562642	FGF5, FGFR1, CSF2, PDGFB, MAP2K1, TRIM24, CLK1, EPHB4, EPHA2, EPHB2, SGK223, EREG, RIPK2, RELN, NRG1, FGF2	1052	153	16792	1.66923	1	0.672418	66.0851
GOTERM_BP_DIRECT	GO:0032147~activation of protein kinase activity	7	0.611354	0.0600683	CLSPN, HMGB1, PDGFB, TOM1L1, VEGFA, TPX2, GPRC5B	1052	45	16792	2.48297	1	0.695286	68.5488
GOTERM_BP_DIRECT	GO:0009749~response to glucose	9	0.786026	0.0611872	TXNIP, EGR1, LDHA, PPARD, PFKL, COL6A2, THBS1, SESN2, TGFB1	1052	68	16792	2.11261	1	0.700517	69.2406
GOTERM_BP_DIRECT	GO:0032270~positive regulation of cellular protein metabolic process	4	0.349345	0.0632667	EIF4G1, UHRF1, TGFB1, KLF4	1052	15	16792	4.25653	1	0.711301	70.4882
GOTERM_BP_DIRECT	GO:0042026~protein refolding	4	0.349345	0.0632667	FKBP1A, DNAJB2, DNAJA4, B2M	1052	15	16792	4.25653	1	0.711301	70.4882
GOTERM_BP_DIRECT	GO:0006636~unsaturated fatty acid biosynthetic process	4	0.349345	0.0632667	FADS1, SCD, FADS2, SCD5	1052	15	16792	4.25653	1	0.711301	70.4882
GOTERM_BP_DIRECT	GO:0030036~actin cytoskeleton organization	14	1.22271	0.0634755	CXCL1, INF2, RND3, MTSS1, NF2, PDLIM7, DIAPH1, FSCN1, CFL1, SDCBP, PDE4DIP, SLC9A3R1, FLNB, ADD1	1052	130	16792	1.71898	1	0.710896	70.6108
GOTERM_BP_DIRECT	GO:0006464~cellular protein modification process	12	1.04803	0.0639394	SEPHS1, ERO1A, PLOD1, TSG101, UBA1, PRKDC, ICMT, LOX, LOXL2, TTLL12, RABGGTB, AKT2	1052	105	16792	1.82423	1	0.711976	70.8815
GOTERM_BP_DIRECT	GO:0072593~reactive oxygen species metabolic process	6	0.524017	0.0649698	PDGFB, BNIP3, PMAIP1, SESN2, DDIT4, CYR61	1052	35	16792	2.73634	1	0.716285	71.4742
GOTERM_BP_DIRECT	GO:0006284~base-excision repair	6	0.524017	0.0649698	RECQL4, HMGB1, LIG1, UNG, POLB, FEN1	1052	35	16792	2.73634	1	0.716285	71.4742
GOTERM_BP_DIRECT	GO:0006865~amino acid transport	6	0.524017	0.0649698	SLC1A4, SLC38A2, SLC7A2, SLC3A2, SLC38A1, SLC7A11	1052	35	16792	2.73634	1	0.716285	71.4742
GOTERM_BP_DIRECT	GO:0030900~forebrain development	7	0.611354	0.065592	E2F1, DKK1, NDST1, ARID1A, CNP, APAF1, NR2F2	1052	46	16792	2.429	1	0.718209	71.8266
GOTERM_BP_DIRECT	GO:0048666~neuron development	7	0.611354	0.065592	BECN1, XBP1, DGKG, DPYSL3, SKI, GLI2, SOD2	1052	46	16792	2.429	1	0.718209	71.8266
GOTERM_BP_DIRECT	GO:0035690~cellular response to drug	9	0.786026	0.0656014	TFRC, MT2A, IL1B, CAD, RANBP1, PPP3CA, NFE2L2, PRNP, GAS6	1052	69	16792	2.082	1	0.716671	71.8319
GOTERM_BP_DIRECT	GO:0043410~positive regulation of MAPK cascade	10	0.873362	0.06585	FGFR1, HMGB1, IL6, HRAS, PDGFB, WWC1, LPAR1, CDH2, TIMP2, IGFBP4	1052	81	16792	1.97061	1	0.716485	71.9715
GOTERM_BP_DIRECT	GO:1900121~negative regulation of receptor binding	3	0.262009	0.0666	PTPRF, ANXA2, B2M	1052	7	16792	6.84085	1	0.719094	72.3887
GOTERM_BP_DIRECT	GO:0046826~negative regulation of protein export from nucleus	3	0.262009	0.0666	SP100, TXN, RANGAP1	1052	7	16792	6.84085	1	0.719094	72.3887
GOTERM_BP_DIRECT	GO:2000510~positive regulation of dendritic cell chemotaxis	3	0.262009	0.0666	C1QBP, CALR, GAS6	1052	7	16792	6.84085	1	0.719094	72.3887
GOTERM_BP_DIRECT	GO:0048102~autophagic cell death	3	0.262009	0.0666	LAMP1, BNIP3, TP53INP1	1052	7	16792	6.84085	1	0.719094	72.3887
GOTERM_BP_DIRECT	GO:0012501~programmed cell death	3	0.262009	0.0666	PKM, DFNA5, TGM2	1052	7	16792	6.84085	1	0.719094	72.3887
GOTERM_BP_DIRECT	GO:0085029~extracellular matrix assembly	3	0.262009	0.0666	HAS3, TGFB1, GAS6	1052	7	16792	6.84085	1	0.719094	72.3887
GOTERM_BP_DIRECT	GO:0048642~negative regulation of skeletal muscle tissue development	3	0.262009	0.0666	TSC22D3, DKK1, TGFB1	1052	7	16792	6.84085	1	0.719094	72.3887
GOTERM_BP_DIRECT	GO:0008366~axon ensheathment	3	0.262009	0.0666	PPARD, CLDN11, NRG1	1052	7	16792	6.84085	1	0.719094	72.3887
GOTERM_BP_DIRECT	GO:0010886~positive regulation of cholesterol storage	3	0.262009	0.0666	MSR1, SCARB1, SREBF2	1052	7	16792	6.84085	1	0.719094	72.3887
GOTERM_BP_DIRECT	GO:0070372~regulation of ERK1 and ERK2 cascade	5	0.436681	0.0676072	FAM83D, RRAS, EPHA2, FN1, CYR61	1052	25	16792	3.1924	1	0.723064	72.9397
GOTERM_BP_DIRECT	GO:0001578~microtubule bundle formation	5	0.436681	0.0676072	NAV1, PLK1, GAS2L1, MTCL1, KIF20A	1052	25	16792	3.1924	1	0.723064	72.9397
GOTERM_BP_DIRECT	GO:2001235~positive regulation of apoptotic signaling pathway	5	0.436681	0.0676072	MAGED1, CTSC, APAF1, CRADD, TP53INP1	1052	25	16792	3.1924	1	0.723064	72.9397
GOTERM_BP_DIRECT	GO:0030206~chondroitin sulfate biosynthetic process	5	0.436681	0.0676072	CHST12, CSGALNACT2, CHST11, CHST3, VCAN	1052	25	16792	3.1924	1	0.723064	72.9397
GOTERM_BP_DIRECT	GO:0002040~sprouting angiogenesis	5	0.436681	0.0676072	NRP1, SEMA3E, THBS1, LOXL2, ENG	1052	25	16792	3.1924	1	0.723064	72.9397
GOTERM_BP_DIRECT	GO:0060976~coronary vasculature development	5	0.436681	0.0676072	ADAMTS6, NDST1, PTK7, DNM2, MYH10	1052	25	16792	3.1924	1	0.723064	72.9397
GOTERM_BP_DIRECT	GO:0048589~developmental growth	5	0.436681	0.0676072	ADM, CHST11, SMAD3, GNAS, GLI2	1052	25	16792	3.1924	1	0.723064	72.9397
GOTERM_BP_DIRECT	GO:0048709~oligodendrocyte differentiation	5	0.436681	0.0676072	CDKN2C, BOK, CNP, NRG1, SOX9	1052	25	16792	3.1924	1	0.723064	72.9397
GOTERM_BP_DIRECT	GO:0000070~mitotic sister chromatid segregation	5	0.436681	0.0676072	KIFC1, PLK1, KIF18B, ESPL1, SMC1A	1052	25	16792	3.1924	1	0.723064	72.9397
GOTERM_BP_DIRECT	GO:0098869~cellular oxidant detoxification	9	0.786026	0.0702076	TXNL1, NXN, TXN, TXNRD2, TXNRD1, GSTO1, SESN2, MGST1, TP53INP1	1052	70	16792	2.05225	1	0.735355	74.3148
GOTERM_BP_DIRECT	GO:0006936~muscle contraction	12	1.04803	0.0712104	TLN1, CALD1, CALM3, ITGB5, FKBP1A, ASPH, TPM2, MYOF, TPM1, GJC1, MYL9, VCL	1052	107	16792	1.79013	1	0.738992	74.8272
GOTERM_BP_DIRECT	GO:0031100~organ regeneration	7	0.611354	0.0714026	PKM, CDKN1A, ADM, MKI67, CAD, PRPS2, GAS6	1052	47	16792	2.37732	1	0.738452	74.9242
GOTERM_BP_DIRECT	GO:0042769~DNA damage response, detection of DNA damage	6	0.524017	0.0717409	RFC1, POLD1, POLD2, PCNA, UBC, PARP1	1052	36	16792	2.66033	1	0.738658	75.0943
GOTERM_BP_DIRECT	GO:0007017~microtubule-based process	6	0.524017	0.0717409	TUBB, TUBE1, TUBB6, TUBA1A, GTSE1, TUBB4B	1052	36	16792	2.66033	1	0.738658	75.0943
GOTERM_BP_DIRECT	GO:0042059~negative regulation of epidermal growth factor receptor signaling pathway	6	0.524017	0.0717409	TSG101, GRB2, STAM2, UBC, EPN1, AP2M1	1052	36	16792	2.66033	1	0.738658	75.0943
GOTERM_BP_DIRECT	GO:0030182~neuron differentiation	11	0.960699	0.0730877	WNT5B, S1PR1, CEBPB, MAP2K1, ID1, FZD2, ID3, HDAC9, ITM2C, EPHA2, DDIT4	1052	95	16792	1.84823	1	0.74391	75.7604
GOTERM_BP_DIRECT	GO:0051092~positive regulation of NF-kappaB transcription factor activity	14	1.22271	0.0732562	IRAK2, IRAK1, ARHGEF2, IL6, SPHK1, NFKB2, TGFB1, IRAK3, CTH, RPS6KA4, UBC, RBCK1, IL1B, RIPK2	1052	133	16792	1.68021	1	0.74325	75.8426
GOTERM_BP_DIRECT	GO:0030097~hemopoiesis	8	0.69869	0.0742616	SGPL1, PDGFB, CRIP2, MKNK2, CNN2, JAG1, IFI16, SOD2	1052	59	16792	2.16434	1	0.746701	76.3273
GOTERM_BP_DIRECT	GO:0048593~camera-type eye morphogenesis	4	0.349345	0.074371	VEGFA, GDF11, SKI, EPHB2	1052	16	16792	3.99049	1	0.745755	76.3794
GOTERM_BP_DIRECT	GO:0006275~regulation of DNA replication	4	0.349345	0.074371	PPP2R1A, PCNA, ID3, ZBTB38	1052	16	16792	3.99049	1	0.745755	76.3794
GOTERM_BP_DIRECT	GO:0030301~cholesterol transport	4	0.349345	0.074371	CAV1, NPC1, MSR1, LDLR	1052	16	16792	3.99049	1	0.745755	76.3794
GOTERM_BP_DIRECT	GO:0097190~apoptotic signaling pathway	9	0.786026	0.0750064	PRKCA, ANXA6, SGPL1, MOAP1, CAV1, IFI27, PPARD, LY96, APAF1	1052	71	16792	2.02335	1	0.747362	76.6804
GOTERM_BP_DIRECT	GO:2001238~positive regulation of extrinsic apoptotic signaling pathway	5	0.436681	0.0761134	CAV1, PDIA3, RBCK1, G0S2, ITM2C	1052	26	16792	3.06961	1	0.751188	77.1961
GOTERM_BP_DIRECT	GO:0006259~DNA metabolic process	5	0.436681	0.0761134	MKI67, LIG1, NT5E, IGFBP4, TK1	1052	26	16792	3.06961	1	0.751188	77.1961
GOTERM_BP_DIRECT	GO:0043547~positive regulation of GTPase activity	45	3.93013	0.0781935	CSF2, FGFR1, FGF5, HRAS, PDGFB, GRB2, SIPA1, EZH2, KITLG, RANGAP1, ARHGAP17, ITSN2, ITGB1, ARHGAP39, STARD13, PLEKHG3, S1PR1, ARHGEF40, RANBP1, AGRN, NRG1, ERRFI1, FGF2, NET1, ARHGEF2, ARHGAP27, TRIO, ARHGAP23, IRS1, FARP1, FNIP1, DNMBP, RIC8A, ITGA6, EREG, SGSM2, RGS3, JUN, RGS4, TBCD, RIN2, CALM3, SPTBN1, GNAS, DENND3	1052	565	16792	1.27131	1	0.759414	78.1359
GOTERM_BP_DIRECT	GO:0007080~mitotic metaphase plate congression	6	0.524017	0.0788828	KIFC1, CHMP1A, BECN1, RRS1, SPDL1, KPNB1	1052	37	16792	2.58843	1	0.761116	78.4392
GOTERM_BP_DIRECT	GO:0051898~negative regulation of protein kinase B signaling	6	0.524017	0.0788828	PHLPP1, DAG1, SLC9A3R1, KLF4, DDIT3, EPHA2	1052	37	16792	2.58843	1	0.761116	78.4392
GOTERM_BP_DIRECT	GO:0007249~I-kappaB kinase/NF-kappaB signaling	8	0.69869	0.079765	IRAK2, TNFRSF1A, LY96, RELB, UBC, RBCK1, RIPK2, NFKB2	1052	60	16792	2.12826	1	0.763655	78.8215
GOTERM_BP_DIRECT	GO:0050679~positive regulation of epithelial cell proliferation	8	0.69869	0.079765	IL6, HRAS, NOG, ID1, VEGFA, LAMC1, SOX9, TGFB1	1052	60	16792	2.12826	1	0.763655	78.8215
GOTERM_BP_DIRECT	GO:0006979~response to oxidative stress	12	1.04803	0.0830705	GCLC, STC2, STK25, BTG1, HMOX1, PDLIM1, RRM2B, MMP14, PRNP, GCLM, SLC7A11, DHCR24	1052	110	16792	1.74131	1	0.776577	80.1978
GOTERM_BP_DIRECT	GO:0072332~intrinsic apoptotic signaling pathway by p53 class mediator	5	0.436681	0.0851287	E2F1, BOK, IFI16, PMAIP1, DDX5	1052	27	16792	2.95592	1	0.783723	81.0115
GOTERM_BP_DIRECT	GO:0033077~T cell differentiation in thymus	5	0.436681	0.0851287	ADAM17, PRKDC, CDK6, RPS6, B2M	1052	27	16792	2.95592	1	0.783723	81.0115
GOTERM_BP_DIRECT	GO:0010575~positive regulation of vascular endothelial growth factor production	5	0.436681	0.0851287	ATF4, IL6ST, IL1B, TGFB1, IL1A	1052	27	16792	2.95592	1	0.783723	81.0115
GOTERM_BP_DIRECT	GO:0010800~positive regulation of peptidyl-threonine phosphorylation	5	0.436681	0.0851287	PLK1, SPHK1, CALM3, RIPK2, TGFB1	1052	27	16792	2.95592	1	0.783723	81.0115
GOTERM_BP_DIRECT	GO:0032966~negative regulation of collagen biosynthetic process	3	0.262009	0.0852027	PPARD, IL6, ERRFI1	1052	8	16792	5.98574	1	0.782663	81.0402
GOTERM_BP_DIRECT	GO:0000103~sulfate assimilation	3	0.262009	0.0852027	TXNL1, TXN, PAPSS2	1052	8	16792	5.98574	1	0.782663	81.0402
GOTERM_BP_DIRECT	GO:1901844~regulation of cell communication by electrical coupling involved in cardiac conduction	3	0.262009	0.0852027	CAV1, CALM3, PDE4D	1052	8	16792	5.98574	1	0.782663	81.0402
GOTERM_BP_DIRECT	GO:0033601~positive regulation of mammary gland epithelial cell proliferation	3	0.262009	0.0852027	CCND1, ZNF703, IQGAP3	1052	8	16792	5.98574	1	0.782663	81.0402
GOTERM_BP_DIRECT	GO:0043129~surfactant homeostasis	3	0.262009	0.0852027	LPCAT1, EPAS1, VEGFA	1052	8	16792	5.98574	1	0.782663	81.0402
GOTERM_BP_DIRECT	GO:0043068~positive regulation of programmed cell death	3	0.262009	0.0852027	CDKN1A, RARG, BNIP3	1052	8	16792	5.98574	1	0.782663	81.0402
GOTERM_BP_DIRECT	GO:0060546~negative regulation of necroptotic process	3	0.262009	0.0852027	CAV1, ARHGEF2, RBCK1	1052	8	16792	5.98574	1	0.782663	81.0402
GOTERM_BP_DIRECT	GO:0007143~female meiotic division	3	0.262009	0.0852027	PPP2R1A, EREG, KIAA0430	1052	8	16792	5.98574	1	0.782663	81.0402
GOTERM_BP_DIRECT	GO:0034383~low-density lipoprotein particle clearance	3	0.262009	0.0852027	LDLR, HMOX1, SCARB1	1052	8	16792	5.98574	1	0.782663	81.0402
GOTERM_BP_DIRECT	GO:0032092~positive regulation of protein binding	8	0.69869	0.0854983	CSF3, CAV1, HERPUD1, AKTIP, TRIB3, FKBP1A, ADD1, B2M	1052	61	16792	2.09337	1	0.782508	81.1543
GOTERM_BP_DIRECT	GO:0006672~ceramide metabolic process	4	0.349345	0.0862688	PPP2R1A, SGPL1, CERK, NSMAF	1052	17	16792	3.75576	1	0.784268	81.4486
GOTERM_BP_DIRECT	GO:0055093~response to hyperoxia	4	0.349345	0.0862688	CDKN1A, BNIP3, POLB, SOD2	1052	17	16792	3.75576	1	0.784268	81.4486
GOTERM_BP_DIRECT	GO:0050804~modulation of synaptic transmission	4	0.349345	0.0862688	NLGN2, PRKACA, RELN, PPP3CA	1052	17	16792	3.75576	1	0.784268	81.4486
GOTERM_BP_DIRECT	GO:0042157~lipoprotein metabolic process	6	0.524017	0.0863905	PPARA, SDC1, LRP1, PRKACA, SCARB1, APOL6	1052	38	16792	2.52031	1	0.783414	81.4947
GOTERM_BP_DIRECT	GO:0038128~ERBB2 signaling pathway	6	0.524017	0.0863905	HRAS, EREG, GRB2, UBC, NRG1, RNF41	1052	38	16792	2.52031	1	0.783414	81.4947
GOTERM_BP_DIRECT	GO:0001657~ureteric bud development	6	0.524017	0.0863905	FGFR1, SDC1, BMPER, GDF11, SMAD3, TGFB1	1052	38	16792	2.52031	1	0.783414	81.4947
GOTERM_BP_DIRECT	GO:0019933~cAMP-mediated signaling	6	0.524017	0.0863905	ADM, ADCY9, TGM2, PDE4D, SLC9A3R1, SOX9	1052	38	16792	2.52031	1	0.783414	81.4947
GOTERM_BP_DIRECT	GO:0007399~nervous system development	25	2.18341	0.0906467	CXCL1, FGF5, NOG, JAG1, EPHB2, ZC3H12A, NRG1, FGF2, CRIM1, FKTN, STMN3, ENC1, DPYSL2, SIGMAR1, SDHA, NAV2, NAB2, SMARCC1, VEGFA, GDF11, APAF1, NRGN, POFUT1, SMARCA4, NEURL1	1052	287	16792	1.39042	1	0.798575	83.0398
GOTERM_BP_DIRECT	GO:0006468~protein phosphorylation	37	3.23144	0.0908294	FGFR1, CDK17, PDGFB, FAM20C, PTK7, MKNK2, PKMYT1, TRIB3, AURKB, TGFB1, TRIB1, IRAK3, SQSTM1, PRKACA, STK38L, CSNK1A1, PRKCA, IRAK2, IRAK1, ALPK1, CTBP1, STK25, TRIO, CDK6, BIRC5, PIM3, ILF3, CDK7, GAS6, CCND1, RPS6KA4, PLK3, PLK1, ERN1, CDC42BPA, ADM2, NEK6	1052	456	16792	1.29516	1	0.797958	83.1033
GOTERM_BP_DIRECT	GO:0016050~vesicle organization	5	0.436681	0.0946375	CAV1, SNX8, SNX2, SORT1, SNX30	1052	28	16792	2.85035	1	0.810449	84.3771
GOTERM_BP_DIRECT	GO:0061418~regulation of transcription from RNA polymerase II promoter in response to hypoxia	5	0.436681	0.0946375	BACH1, EGR1, EPAS1, VEGFA, UBC	1052	28	16792	2.85035	1	0.810449	84.3771
GOTERM_BP_DIRECT	GO:0045931~positive regulation of mitotic cell cycle	5	0.436681	0.0946375	PRKCA, SPHK1, BIRC5, ASNS, USP22	1052	28	16792	2.85035	1	0.810449	84.3771
GOTERM_BP_DIRECT	GO:0032481~positive regulation of type I interferon production	7	0.611354	0.0974825	STAT6, IRAK1, DHX9, POLR2E, PRKDC, NFKB2, IFI16	1052	51	16792	2.19086	1	0.818937	85.2687
GOTERM_BP_DIRECT	GO:0006414~translational elongation	4	0.349345	0.0989106	GTPBP2, EEF1A2, EEF2K, EEF1D	1052	18	16792	3.54711	1	0.822433	85.698
GOTERM_BP_DIRECT	GO:0010880~regulation of release of sequestered calcium ion into cytosol by sarcoplasmic reticulum	4	0.349345	0.0989106	CALM3, PDE4D, ASPH, GSTO1	1052	18	16792	3.54711	1	0.822433	85.698
GOTERM_BP_DIRECT	GO:0060324~face development	4	0.349345	0.0989106	ZFAND5, RARG, MAP2K1, ALDH1A3	1052	18	16792	3.54711	1	0.822433	85.698
GOTERM_BP_DIRECT	GO:0048384~retinoic acid receptor signaling pathway	4	0.349345	0.0989106	SP100, RARG, ACTN4, RXRA	1052	18	16792	3.54711	1	0.822433	85.698
GOTERM_BP_DIRECT	GO:0006970~response to osmotic stress	4	0.349345	0.0989106	TSC22D3, PLK3, MAPK13, SLC2A1	1052	18	16792	3.54711	1	0.822433	85.698
GOTERM_BP_DIRECT	GO:0045216~cell-cell junction organization	4	0.349345	0.0989106	NF2, CLDN1, SMAD3, TGFB1	1052	18	16792	3.54711	1	0.822433	85.698
GOTERM_BP_DIRECT	GO:0006261~DNA-dependent DNA replication	4	0.349345	0.0989106	RFC1, POLD2, CDK2AP1, POLB	1052	18	16792	3.54711	1	0.822433	85.698
